# Supplementary material for: 3-(2-Amino-1-methyl-4-oxo-4,5-dihydro-1H-imidazol-5-yl)-3-hydroxy­indolin-2-one monohydrate
Source: Acta Crystallogr Sect E Struct Rep Online. 2009 Feb 21;65(Pt 3):o552. doi: 10.1107/S1600536809004875 (PMC2968573; doi:10.1107/S1600536809004875)
Supplement: Supplementary file 2 [file e-65-0o552-Isup2.hkl]

# 
# h,k,l, Fc-squared, Fo-squared, sigma(Fo-squared) and status flag 
# 
data_I
_shelx_title ' x09003 in P2(1)/n' 
_shelx_refln_list_code          4 
_shelx_F_calc_maximum      113.31 
_exptl_crystal_F_000       584.00 
_reflns_d_resolution_high  0.8318 
 
loop_ 
 _symmetry_equiv_pos_as_xyz 
 'x, y, z' 
 '-x+1/2, y+1/2, -z+1/2' 
 '-x, -y, -z' 
 'x-1/2, -y-1/2, z-1/2' 
 
_cell_length_a     8.3514 
_cell_length_b    10.7166 
_cell_length_c    13.9679 
_cell_angle_alpha  90.000 
_cell_angle_beta  104.755 
_cell_angle_gamma  90.000 
 
_shelx_F_squared_multiplier     1.000 
 
loop_ 
 _refln_index_h 
 _refln_index_k 
 _refln_index_l 
 _refln_F_squared_calc 
 _refln_F_squared_meas 
 _refln_F_squared_sigma 
 _refln_observed_status 
   4   0   0      970.91      998.57     29.51 o 
   6   0   0     3895.08     4059.86     85.27 o 
   8   0   0      233.06      256.12      5.96 o 
   1   1   0       40.58       20.67      0.48 o 
   2   1   0     1390.77     1322.82     24.04 o 
   3   1   0     2649.43     2610.93     50.51 o 
   4   1   0      140.58      144.42      2.96 o 
   5   1   0       87.81       97.62      1.60 o 
   6   1   0     1172.45     1136.60     14.73 o 
   7   1   0      126.32      133.11      2.53 o 
   8   1   0      105.35      112.67      1.92 o 
   9   1   0        3.19        3.88      0.25 o 
   1   2   0       93.33       58.05      0.95 o 
   2   2   0      719.44      719.02     12.06 o 
   3   2   0      289.32      277.76      5.22 o 
   4   2   0      418.46      444.04      9.24 o 
   5   2   0       52.19       42.69      0.67 o 
   6   2   0       60.46       57.84      0.76 o 
   7   2   0       33.08       27.54      0.52 o 
   8   2   0        7.05        6.41      0.39 o 
   9   2   0       54.77       55.24      1.28 o 
   1   3   0     6965.02     6320.23    226.09 o 
   2   3   0       48.44       31.64      0.70 o 
   3   3   0     1835.91     1863.38     35.61 o 
   4   3   0        0.47        1.12      0.29 o 
   5   3   0      328.62      303.51      3.93 o 
   6   3   0      338.49      323.59      4.01 o 
   7   3   0      769.77      794.80     12.86 o 
   8   3   0      853.17      858.87     16.51 o 
   9   3   0      154.48      169.03      3.58 o 
   0   4   0     5721.72     5788.55    204.61 o 
   1   4   0       49.00       62.89      1.75 o 
   2   4   0     3257.92     3404.97     60.39 o 
   3   4   0      346.88      377.46      7.79 o 
   4   4   0      119.62      121.64      1.97 o 
   5   4   0      531.70      500.65      6.62 o 
   6   4   0      609.87      600.44      7.87 o 
   7   4   0      236.35      240.29      3.96 o 
   8   4   0        0.43        0.94      0.22 o 
   9   4   0       35.39       36.46      0.97 o 
   1   5   0      418.32      428.17      8.72 o 
   2   5   0        0.49        0.30      0.26 o 
   3   5   0      470.66      471.58     10.57 o 
   4   5   0       32.48       37.47      0.55 o 
   5   5   0       42.88       41.25      0.62 o 
   6   5   0      163.15      158.50      2.54 o 
   7   5   0      397.30      393.23      6.40 o 
   8   5   0       69.10       72.18      1.48 o 
   0   6   0     3299.42     3587.40    125.19 o 
   1   6   0        4.04        1.30      0.29 o 
   2   6   0        1.20        0.47      0.27 o 
   3   6   0       60.48       50.93      0.98 o 
   4   6   0       20.98       21.60      0.40 o 
   5   6   0     2296.59     2300.62     31.72 o 
   6   6   0      115.22      113.12      1.84 o 
   7   6   0      548.08      556.75      9.52 o 
   8   6   0        0.58        1.24      0.20 o 
   1   7   0        0.01        5.20      0.23 o 
   2   7   0      100.41       96.59      1.31 o 
   3   7   0        0.71        0.40      0.16 o 
   4   7   0      317.17      312.85      4.14 o 
   5   7   0       12.65       14.12      0.46 o 
   6   7   0      196.72      195.17      3.82 o 
   7   7   0       11.69       10.50      0.37 o 
   8   7   0      557.37      569.05     26.32 o 
   0   8   0      427.92      462.99      8.38 o 
   1   8   0      116.09      106.78      1.50 o 
   2   8   0      104.96       91.21      1.30 o 
   3   8   0      148.00      133.29      2.15 o 
   4   8   0      489.10      506.16      7.37 o 
   5   8   0       60.23       56.78      1.16 o 
   6   8   0        3.92        3.98      0.29 o 
   7   8   0        8.40       11.19      0.46 o 
   1   9   0       25.41       31.43      0.65 o 
   2   9   0       72.87       73.75      1.45 o 
   3   9   0      206.15      204.52      3.94 o 
   4   9   0        2.90        5.69      0.26 o 
   5   9   0      291.54      297.00      5.30 o 
   6   9   0      101.09      102.90      2.05 o 
   0  10   0     2936.58     3047.71     79.33 o 
   1  10   0      206.00      229.88      4.39 o 
   2  10   0        1.41        0.57      0.27 o 
   3  10   0       27.68       27.92      0.73 o 
   4  10   0      116.82       99.70      1.72 o 
   5  10   0        9.76       16.20      0.59 o 
   6  10   0       58.56       50.09      2.49 o 
   1  11   0       12.32       10.08      0.49 o 
   2  11   0      437.17      450.51      9.19 o 
   3  11   0      129.61      137.89      2.91 o 
   4  11   0      173.04      175.94      4.32 o 
   5  11   0        2.00        5.61      0.74 o 
   0  12   0       69.86       63.39      1.80 o 
   1  12   0      107.38      108.97      2.26 o 
   2  12   0       23.69       26.67      0.99 o 
   3  12   0       41.75       39.54      1.53 o 
  -9   0   1      238.20      255.18      5.90 o 
  -7   0   1       74.44       71.29      1.98 o 
  -5   0   1      364.95      386.53     12.85 o 
  -3   0   1     3361.15     3279.59     74.85 o 
   1   0   1     2588.81     2507.07     56.31 o 
   3   0   1     1264.71     1158.59     30.76 o 
   5   0   1     3456.42     3456.97     62.82 o 
   7   0   1       50.99       57.82      1.42 o 
   9   0   1        0.27        0.41      0.24 o 
  -9   1   1        1.59        0.70      0.23 o 
  -8   1   1       38.00       43.36      0.86 o 
  -7   1   1       22.30       28.99      0.78 o 
  -6   1   1       12.44       18.83      0.43 o 
  -5   1   1       48.39       34.33      1.12 o 
  -4   1   1      326.03      327.90      6.03 o 
  -3   1   1     4811.07     5051.18     86.03 o 
  -2   1   1      535.77      564.42      9.61 o 
  -1   1   1     2187.67     2079.89     40.24 o 
   0   1   1      114.86       92.53      1.71 o 
   1   1   1       26.23       27.56      0.53 o 
   2   1   1       72.20       64.27      1.24 o 
   3   1   1     3683.45     3986.85     71.32 o 
   4   1   1      798.94      773.15     14.82 o 
   5   1   1        1.34        1.87      0.15 o 
   6   1   1      498.07      493.55      5.85 o 
   7   1   1      161.65      146.65      2.57 o 
   8   1   1      123.95      138.72      2.21 o 
   9   1   1      354.34      344.53      9.66 o 
  -9   2   1       13.68       13.34      0.43 o 
  -8   2   1       31.92       34.16      0.90 o 
  -7   2   1      106.40       98.22      1.39 o 
  -6   2   1      310.31      295.37      3.57 o 
  -5   2   1       73.64       82.81      1.45 o 
  -4   2   1      653.90      627.04     13.17 o 
  -3   2   1      234.72      221.87      4.09 o 
  -2   2   1      122.77      116.75      2.30 o 
   0   2   1       25.83       32.55      0.64 o 
   1   2   1      181.30      184.88      2.98 o 
   2   2   1      988.07      831.57     15.66 o 
   3   2   1       24.54       38.35      0.96 o 
   4   2   1        9.26       25.01      0.72 o 
   5   2   1      315.07      350.66      4.07 o 
   6   2   1      838.90      781.35      8.99 o 
   7   2   1        5.78        6.57      0.26 o 
   8   2   1       18.27       21.95      0.71 o 
   9   2   1      129.01      125.53      2.68 o 
  -9   3   1       15.69       17.47      0.68 o 
  -8   3   1      101.36       95.99      1.67 o 
  -7   3   1        0.86        1.16      0.22 o 
  -6   3   1        2.34        2.97      0.20 o 
  -5   3   1      318.58      282.00      3.66 o 
  -4   3   1      127.31      104.07      2.04 o 
  -3   3   1      701.98      624.58     11.14 o 
  -2   3   1        3.36        2.98      0.24 o 
  -1   3   1     2162.47     2107.06     35.47 o 
   0   3   1     1714.96     1587.82     28.09 o 
   1   3   1      470.87      481.50      9.07 o 
   2   3   1      301.72      299.04      5.37 o 
   3   3   1      373.23      420.74      8.06 o 
   4   3   1      214.57      200.15      3.99 o 
   5   3   1      269.08      238.20      2.80 o 
   6   3   1      132.99      128.55      1.83 o 
   7   3   1       78.68       79.23      1.34 o 
   8   3   1       54.31       49.41      1.23 o 
   9   3   1      153.37      156.58      3.31 o 
  -9   4   1      323.16      341.89      7.84 o 
  -8   4   1      146.79      146.83      2.84 o 
  -7   4   1      158.52      171.54      2.87 o 
  -6   4   1      158.76      158.76      2.28 o 
  -5   4   1     1200.80     1169.73     14.35 o 
  -4   4   1      151.32      143.79      3.14 o 
  -3   4   1       65.42       51.10      1.15 o 
  -2   4   1     1327.00     1375.60     26.13 o 
  -1   4   1       66.47       92.37      2.02 o 
   0   4   1     4074.97     3837.51     93.31 o 
   1   4   1       67.98       60.92      1.37 o 
   2   4   1       48.01       50.18      1.07 o 
   3   4   1      111.79       95.92      2.13 o 
   4   4   1      239.04      245.54      3.50 o 
   5   4   1       62.04       48.38      0.74 o 
   6   4   1      355.10      355.48      5.59 o 
   7   4   1      260.30      268.30      4.22 o 
   8   4   1      218.95      221.99      4.09 o 
   9   4   1      146.48      132.30      4.57 o 
  -9   5   1       15.23       15.17      0.50 o 
  -8   5   1      182.37      175.07      2.87 o 
  -7   5   1       16.97       16.61      0.48 o 
  -6   5   1      435.20      438.17      6.22 o 
  -5   5   1       66.04       67.58      0.98 o 
  -4   5   1      158.60      135.72      1.76 o 
  -3   5   1       31.78       49.49      1.24 o 
  -2   5   1     2834.99     3000.66     67.92 o 
  -1   5   1      177.24      203.91      4.27 o 
   0   5   1       47.74       40.59      1.09 o 
   1   5   1       19.76       14.43      0.64 o 
   2   5   1     1463.30     1533.13     40.24 o 
   3   5   1        0.39        2.31      0.29 o 
   4   5   1      968.35      956.70     12.11 o 
   5   5   1       88.88       85.02      1.25 o 
   6   5   1       12.86       20.83      0.52 o 
   7   5   1       90.67       96.52      1.78 o 
   8   5   1      292.72      284.96      5.18 o 
  -8   6   1       48.37       55.25      1.06 o 
  -7   6   1       68.38       76.03      1.42 o 
  -6   6   1      361.82      360.67      5.90 o 
  -5   6   1      322.55      313.58      4.42 o 
  -4   6   1      676.62      623.72      8.55 o 
  -3   6   1       30.10       24.26      0.52 o 
  -2   6   1      154.36      148.36      3.89 o 
  -1   6   1       11.09       12.95      0.59 o 
   0   6   1       20.34       26.68      1.12 o 
   1   6   1      341.20      323.37      8.18 o 
   2   6   1      467.39      481.65      8.26 o 
   3   6   1       96.77       85.78      1.29 o 
   4   6   1      197.45      180.61      2.35 o 
   5   6   1       26.78       27.28      0.54 o 
   6   6   1      311.39      304.81      4.75 o 
   7   6   1      149.64      160.13      3.02 o 
   8   6   1       79.87       80.13      1.60 o 
  -8   7   1       58.07       52.78      1.29 o 
  -7   7   1       14.69       16.96      0.47 o 
  -6   7   1      592.50      577.79      9.74 o 
  -5   7   1       53.43       53.18      1.05 o 
  -4   7   1      172.75      167.88      2.39 o 
  -3   7   1      126.16      124.55      1.93 o 
  -2   7   1      377.53      372.57      5.15 o 
  -1   7   1      829.70      856.14     10.86 o 
   0   7   1      199.81      217.92      2.93 o 
   1   7   1        0.20        1.71      0.21 o 
   2   7   1      369.78      367.43      4.72 o 
   3   7   1       66.42       74.86      1.05 o 
   4   7   1        6.18        8.28      0.28 o 
   5   7   1      308.00      314.34      5.19 o 
   6   7   1      214.83      219.57      4.27 o 
   7   7   1      266.82      286.47      6.56 o 
  -7   8   1       23.61       23.10      0.64 o 
  -6   8   1       31.76       35.86      0.79 o 
  -5   8   1       36.21       36.48      0.82 o 
  -4   8   1        2.13        3.17      0.24 o 
  -3   8   1      141.11      136.95      2.16 o 
  -2   8   1     1163.21     1176.04     17.50 o 
  -1   8   1     1042.68     1061.04     14.52 o 
   0   8   1      159.49      156.86      2.21 o 
   1   8   1        1.57        3.49      0.27 o 
   2   8   1      512.33      502.92      6.89 o 
   3   8   1       16.70       15.87      0.42 o 
   4   8   1      407.33      421.15      6.43 o 
   5   8   1       45.42       38.64      0.79 o 
   6   8   1      197.35      187.42      3.64 o 
   7   8   1       17.74       20.80      0.63 o 
  -7   9   1      133.43      126.22      3.34 o 
  -6   9   1       63.27       65.68      1.26 o 
  -5   9   1        0.49        0.98      0.23 o 
  -4   9   1       86.49       97.12      1.69 o 
  -3   9   1      562.25      533.40     10.24 o 
  -2   9   1       61.12       56.14      1.06 o 
  -1   9   1      331.92      314.27      5.57 o 
   0   9   1       18.11       19.55      0.50 o 
   1   9   1      317.26      315.51      4.52 o 
   2   9   1       48.16       48.65      0.87 o 
   3   9   1      121.76      111.05      2.24 o 
   4   9   1       30.35       29.25      0.60 o 
   5   9   1        0.10        1.36      0.26 o 
   6   9   1       22.58       20.64      0.60 o 
  -6  10   1      152.06      134.44      3.22 o 
  -5  10   1      557.87      576.40     10.99 o 
  -4  10   1      125.32      133.85      2.92 o 
  -3  10   1        0.42        0.89      0.25 o 
  -2  10   1       37.83       45.32      0.90 o 
  -1  10   1      470.67      500.94      8.83 o 
   0  10   1      665.42      657.30     11.47 o 
   1  10   1       70.78       80.51      1.83 o 
   2  10   1       10.12       10.26      0.42 o 
   3  10   1       96.06       97.01      1.95 o 
   4  10   1       13.49       16.49      0.46 o 
   5  10   1      688.21      658.28     12.46 o 
  -5  11   1      263.60      225.33     10.89 o 
  -4  11   1      117.35      115.89      2.89 o 
  -3  11   1      295.99      292.55      6.16 o 
  -2  11   1       79.24       64.03      1.42 o 
  -1  11   1      661.29      648.88     11.64 o 
   0  11   1        2.65        3.99      0.31 o 
   1  11   1      181.24      178.18      3.42 o 
   2  11   1      359.59      387.36      7.93 o 
   3  11   1      566.18      571.47     11.63 o 
   4  11   1      184.05      184.47      9.49 o 
  -3  12   1        1.41        1.64      0.24 o 
  -2  12   1       38.37       40.21      1.63 o 
  -1  12   1       17.48       20.36      0.55 o 
   0  12   1      378.09      399.92      8.03 o 
   1  12   1        0.06        0.25      0.25 o 
   2  12   1       21.94       20.63      0.57 o 
   3  12   1       16.61       21.02      1.31 o 
  -8   0   2       27.75       29.61      1.07 o 
  -6   0   2      419.57      416.26      7.41 o 
  -4   0   2      431.27      441.49     11.45 o 
  -2   0   2     6450.37     6288.46    159.02 o 
   2   0   2     3698.39     3435.84     76.92 o 
   4   0   2     1555.51     1718.92     43.05 o 
   6   0   2      163.27      167.59      3.38 o 
   8   0   2        1.77        2.42      0.30 o 
  -9   1   2       24.12       26.82      0.73 o 
  -8   1   2        1.98        5.19      0.28 o 
  -7   1   2      184.05      183.27      2.69 o 
  -6   1   2        1.58        1.15      0.16 o 
  -5   1   2      461.61      493.03     11.53 o 
  -4   1   2      388.77      376.29      6.90 o 
  -3   1   2     1870.24     1729.89     27.91 o 
  -2   1   2    11198.75    11186.44    553.70 o 
  -1   1   2      272.25      225.52      4.16 o 
   0   1   2       54.58       67.46      1.01 o 
   1   1   2     1293.47     1266.76     19.18 o 
   2   1   2      240.67      229.04      3.68 o 
   3   1   2      777.54      782.30     12.39 o 
   4   1   2      173.44      187.88      3.49 o 
   5   1   2      282.00      265.55      3.11 o 
   6   1   2        4.51        3.99      0.22 o 
   7   1   2       66.37       67.27      1.30 o 
   8   1   2       69.04       72.66      1.38 o 
   9   1   2      100.47      100.17      2.72 o 
  -9   2   2      184.66      211.00      3.77 o 
  -8   2   2        5.47        4.82      0.24 o 
  -7   2   2       99.99       94.29      1.30 o 
  -6   2   2      195.05      183.71      2.40 o 
  -5   2   2     1373.33     1320.33     19.97 o 
  -4   2   2       14.16        9.85      0.84 o 
  -3   2   2     2177.39     2316.21     45.04 o 
  -2   2   2      146.36      129.92      3.59 o 
  -1   2   2     1080.90     1077.74     18.29 o 
   0   2   2     1515.63     1420.41     25.32 o 
   1   2   2        0.31        0.59      0.21 o 
   2   2   2       15.95       26.89      0.65 o 
   3   2   2       85.64       95.55      1.73 o 
   4   2   2        0.14        2.79      0.46 o 
   5   2   2      238.79      203.29      2.34 o 
   6   2   2      206.17      198.95      2.37 o 
   7   2   2      259.79      270.46      4.75 o 
   8   2   2       83.82       83.47      2.38 o 
   9   2   2       62.69       56.37      1.74 o 
  -9   3   2      251.53      273.70      5.24 o 
  -8   3   2        0.56        0.89      0.30 o 
  -7   3   2      720.84      709.78     13.33 o 
  -6   3   2        0.97        4.33      0.21 o 
  -5   3   2      289.04      289.32      3.91 o 
  -4   3   2      213.41      240.48      5.19 o 
  -3   3   2        9.05        8.81      0.48 o 
  -2   3   2     1309.99     1259.97     22.68 o 
  -1   3   2      825.40      820.56     12.61 o 
   0   3   2      926.66      838.64     16.04 o 
   1   3   2     1541.91     1425.36     30.84 o 
   2   3   2      148.16      171.63      2.93 o 
   3   3   2     1396.21     1365.70     24.11 o 
   4   3   2        6.13        2.16      0.19 o 
   5   3   2      215.84      204.59      2.50 o 
   6   3   2      185.07      179.68      2.33 o 
   7   3   2       69.27       75.95      1.37 o 
   8   3   2       18.68       22.57      0.71 o 
   9   3   2      529.19      492.50     11.35 o 
  -9   4   2       17.89       17.16      0.53 o 
  -8   4   2        0.01        0.28      0.22 o 
  -7   4   2      209.14      234.51      3.88 o 
  -6   4   2      329.47      326.05      4.53 o 
  -5   4   2      118.21      115.00      1.51 o 
  -4   4   2      161.61      164.92      3.32 o 
  -3   4   2       12.40       12.64      0.47 o 
  -2   4   2      460.85      524.18      9.96 o 
  -1   4   2      455.23      494.68      8.50 o 
   0   4   2      239.80      217.31      4.49 o 
   1   4   2       70.43       90.54      2.30 o 
   2   4   2      519.24      492.61     10.09 o 
   3   4   2     2039.96     2159.15     40.56 o 
   4   4   2      175.59      181.62      2.52 o 
   5   4   2      191.31      182.87      2.60 o 
   6   4   2      105.33      100.09      1.68 o 
   7   4   2      265.10      258.97      4.27 o 
   8   4   2       15.09       13.20      0.52 o 
  -9   5   2        1.56        1.61      0.23 o 
  -8   5   2       20.01       20.25      0.52 o 
  -7   5   2     1518.62     1572.37     25.25 o 
  -6   5   2        4.73        5.31      0.30 o 
  -5   5   2      122.67      128.07      1.67 o 
  -4   5   2      259.09      274.79      3.55 o 
  -3   5   2      977.27      967.50     20.03 o 
  -2   5   2      918.80      996.85     20.61 o 
  -1   5   2       33.87       35.21      0.89 o 
   0   5   2      405.77      456.20     10.30 o 
   1   5   2       36.57       42.70      1.29 o 
   2   5   2      464.72      467.93     10.47 o 
   3   5   2     1905.30     1845.47     25.25 o 
   4   5   2      812.24      768.94     10.24 o 
   5   5   2      187.10      189.03      2.84 o 
   6   5   2       14.27       16.30      0.52 o 
   7   5   2      170.94      171.95      3.05 o 
   8   5   2        0.18        0.30      0.12 o 
  -8   6   2       12.72       15.02      0.42 o 
  -7   6   2       36.44       34.05      0.75 o 
  -6   6   2        9.20        9.39      0.34 o 
  -5   6   2        1.84        2.25      0.25 o 
  -4   6   2        0.15        0.35      0.15 o 
  -3   6   2      108.33       92.61      1.76 o 
  -2   6   2       11.79        8.18      0.30 o 
  -1   6   2      240.67      241.42      5.53 o 
   0   6   2      413.54      450.03     10.15 o 
   1   6   2      872.69      908.41     26.30 o 
   2   6   2      172.51      157.66      2.42 o 
   3   6   2      104.86      101.70      1.36 o 
   4   6   2      992.88      951.88     12.48 o 
   5   6   2       98.08      102.77      1.83 o 
   6   6   2      153.13      138.53      3.00 o 
   7   6   2       25.39       23.12      0.60 o 
   8   6   2      104.24       97.90      5.46 o 
  -8   7   2       26.85       24.83      0.56 o 
  -7   7   2       97.90       86.63      1.50 o 
  -6   7   2       76.81       72.88      1.24 o 
  -5   7   2      582.99      589.21      9.12 o 
  -4   7   2      188.28      177.01      2.54 o 
  -3   7   2      139.17      132.08      2.10 o 
  -2   7   2      136.96      130.19      2.13 o 
  -1   7   2     1449.41     1429.62     18.02 o 
   0   7   2      108.21       96.20      1.40 o 
   1   7   2        0.31        0.81      0.17 o 
   2   7   2        0.64        3.04      0.18 o 
   3   7   2       12.64       12.99      0.51 o 
   4   7   2       48.28       50.38      0.84 o 
   5   7   2       14.71       14.91      0.48 o 
   6   7   2        0.06        0.53      0.27 o 
   7   7   2        1.88        1.55      0.70 o 
  -7   8   2       36.39       32.22      0.75 o 
  -6   8   2       15.57       13.34      0.45 o 
  -5   8   2       96.05       94.24      1.65 o 
  -4   8   2       47.92       56.86      1.28 o 
  -3   8   2      214.30      209.91      3.48 o 
  -2   8   2        2.99        3.69      0.32 o 
  -1   8   2       57.01       61.31      0.95 o 
   0   8   2      470.06      468.60      6.40 o 
   1   8   2        2.39        3.30      0.22 o 
   2   8   2      659.10      646.77      8.74 o 
   3   8   2      762.92      760.75     10.53 o 
   4   8   2      142.35      138.83      2.37 o 
   5   8   2      495.17      514.13      8.93 o 
   6   8   2       83.96       88.88      1.97 o 
   7   8   2      210.08      198.03      4.54 o 
  -7   9   2       60.20       49.41      1.79 o 
  -6   9   2       26.60       27.65      0.68 o 
  -5   9   2      114.47      113.56      2.29 o 
  -4   9   2      446.44      441.92      7.88 o 
  -3   9   2        0.06        0.91      0.25 o 
  -2   9   2       91.24      108.98      1.91 o 
  -1   9   2       74.19       82.27      1.40 o 
   0   9   2       11.64       13.38      0.42 o 
   1   9   2       73.75       86.43      1.41 o 
   2   9   2     1074.12     1116.53     16.36 o 
   3   9   2      580.99      599.22      9.60 o 
   4   9   2      499.66      520.54      8.49 o 
   5   9   2       18.33       17.80      0.48 o 
   6   9   2       38.02       39.79      0.94 o 
  -6  10   2      135.20      148.35      4.25 o 
  -5  10   2       22.82       20.52      0.62 o 
  -4  10   2      191.10      213.81      4.57 o 
  -3  10   2       45.18       43.27      1.02 o 
  -2  10   2      453.63      443.48      7.34 o 
  -1  10   2       11.72       13.03      0.42 o 
   0  10   2      364.12      369.14      6.52 o 
   1  10   2      118.74      128.53      2.10 o 
   2  10   2        8.09        8.69      0.35 o 
   3  10   2      310.27      325.17      5.26 o 
   4  10   2       72.08       65.04      1.24 o 
   5  10   2        4.86        4.61      0.32 o 
  -5  11   2        0.19        0.23      0.32 o 
  -4  11   2       71.42       72.11      1.62 o 
  -3  11   2      541.39      586.49     12.24 o 
  -2  11   2      251.79      237.84      4.51 o 
  -1  11   2      129.65      150.12      2.70 o 
   0  11   2       28.25       36.38      0.94 o 
   1  11   2        7.16        7.14      0.42 o 
   2  11   2       69.20       78.84      1.63 o 
   3  11   2        1.88        3.10      0.30 o 
   4  11   2       54.65       50.67      2.59 o 
  -3  12   2       62.92       57.25      1.28 o 
  -2  12   2       28.48       28.98      0.97 o 
  -1  12   2      803.25      760.30     17.24 o 
   0  12   2       18.42       16.72      0.53 o 
   1  12   2       10.06       10.82      0.46 o 
   2  12   2       90.68       92.52      3.03 o 
   3  12   2       51.77       41.80      2.13 o 
  -9   0   3        2.21        1.23      0.24 o 
  -7   0   3      284.61      312.51     10.76 o 
  -5   0   3      511.39      534.04     19.88 o 
  -3   0   3       93.18      104.81      2.56 o 
  -1   0   3      723.31      613.78     15.67 o 
   1   0   3      583.55      538.77     10.96 o 
   3   0   3     2440.95     2669.50     60.04 o 
   5   0   3     1961.56     2052.00     43.36 o 
   7   0   3       25.50       28.44      1.46 o 
  -9   1   3       19.16       20.75      0.51 o 
  -8   1   3      667.95      726.71     12.63 o 
  -7   1   3        0.31        1.02      0.18 o 
  -6   1   3      288.92      271.06      3.73 o 
  -5   1   3      181.38      158.36      3.56 o 
  -4   1   3     1866.56     1959.85     35.58 o 
  -3   1   3    12840.04    12789.18    447.80 o 
  -1   1   3     4556.39     4387.84     83.91 o 
   0   1   3      573.76      544.67      8.63 o 
   1   1   3        0.00        1.28      0.15 o 
   2   1   3     5446.10     5784.86     86.85 o 
   3   1   3      692.76      760.36     12.69 o 
   4   1   3      988.29     1010.17     17.83 o 
   5   1   3       81.51       74.26      0.98 o 
   6   1   3        7.22        6.05      0.26 o 
   7   1   3      186.22      186.12      3.31 o 
   8   1   3      114.48      126.23      2.89 o 
   9   1   3      494.93      422.96     20.86 o 
  -9   2   3      140.15      146.15      2.84 o 
  -8   2   3       16.83       16.08      0.47 o 
  -7   2   3        0.24        1.53      0.18 o 
  -6   2   3      433.90      425.73      6.03 o 
  -5   2   3        7.55        6.86      0.37 o 
  -4   2   3     1712.52     1695.25     32.82 o 
  -3   2   3     2938.22     2776.39     50.47 o 
  -2   2   3     5607.28     5850.97    149.41 o 
  -1   2   3     9476.20     8295.11    428.07 o 
   0   2   3       58.16       35.48      0.62 o 
   1   2   3      438.87      392.01      5.68 o 
   2   2   3       29.25       17.91      0.47 o 
   3   2   3     1152.61     1322.89     23.31 o 
   4   2   3      598.58      648.23     10.77 o 
   5   2   3      187.19      201.69      2.26 o 
   6   2   3        4.56        2.74      0.25 o 
   7   2   3       49.69       53.73      1.10 o 
   8   2   3       81.71       75.15      2.54 o 
  -9   3   3       35.75       31.69      0.75 o 
  -8   3   3     1105.34     1157.78     21.14 o 
  -7   3   3       49.22       59.50      1.02 o 
  -6   3   3       31.86       28.99      0.54 o 
  -5   3   3      872.99      810.07     10.74 o 
  -4   3   3     2148.09     2285.27     52.44 o 
  -3   3   3       19.90       25.67      0.86 o 
  -2   3   3     8101.23     7707.73    281.68 o 
  -1   3   3      152.81      124.77      2.70 o 
   0   3   3       93.83       69.80      1.13 o 
   1   3   3        1.82        3.59      0.18 o 
   2   3   3        0.11        0.85      0.28 o 
   3   3   3        2.64        3.57      0.29 o 
   4   3   3        2.17        1.26      0.14 o 
   5   3   3        0.40        0.95      0.16 o 
   6   3   3      323.97      322.84      4.52 o 
   7   3   3       28.06       26.24      0.65 o 
   8   3   3      159.22      161.08      3.44 o 
  -9   4   3       19.54       20.81      0.60 o 
  -8   4   3       35.79       43.45      1.03 o 
  -7   4   3      120.57      127.70      2.30 o 
  -6   4   3      197.28      164.39      2.36 o 
  -5   4   3      170.13      158.56      1.93 o 
  -4   4   3      326.24      328.00      5.23 o 
  -3   4   3      580.83      607.57     12.61 o 
  -2   4   3     1560.97     1796.04     37.46 o 
  -1   4   3      604.10      528.82      9.43 o 
   0   4   3     4274.03     4457.80     91.29 o 
   1   4   3      645.45      715.95     14.70 o 
   2   4   3      136.48      143.67      3.11 o 
   3   4   3      249.00      274.97      6.29 o 
   4   4   3       45.74       48.67      0.81 o 
   5   4   3      104.90       91.01      1.43 o 
   6   4   3      705.35      710.75     12.04 o 
   7   4   3       60.76       58.39      1.08 o 
   8   4   3       17.33       22.43      0.64 o 
  -9   5   3       47.05       45.33      1.04 o 
  -8   5   3      305.51      302.41      5.19 o 
  -7   5   3      320.99      348.23      5.68 o 
  -6   5   3       51.36       49.87      0.76 o 
  -5   5   3       90.42       86.39      1.14 o 
  -4   5   3       87.30       85.88      1.64 o 
  -3   5   3        0.35        2.78      0.32 o 
  -2   5   3     1535.79     1737.94     36.02 o 
  -1   5   3      110.77      110.87      2.40 o 
   0   5   3       97.50       81.84      2.01 o 
   1   5   3       53.43       52.85      1.57 o 
   2   5   3     2180.28     2366.38     52.56 o 
   3   5   3      547.67      554.08      7.04 o 
   4   5   3     1634.84     1614.41     22.16 o 
   5   5   3      232.23      232.16      3.61 o 
   6   5   3      478.77      482.52      8.33 o 
   7   5   3        0.22       -0.02      0.19 o 
   8   5   3      206.28      202.96      4.70 o 
  -8   6   3       34.30       33.22      0.69 o 
  -7   6   3       11.38        9.54      0.43 o 
  -6   6   3      418.12      428.00      6.60 o 
  -5   6   3      479.45      431.59      5.45 o 
  -4   6   3      105.25      101.25      1.65 o 
  -3   6   3      220.57      212.65      3.09 o 
  -2   6   3      270.60      269.90      4.30 o 
  -1   6   3      910.22      908.61     20.38 o 
   0   6   3     1380.59     1514.94     43.68 o 
   1   6   3      598.00      540.56      9.58 o 
   2   6   3       36.61       45.41      0.76 o 
   3   6   3       16.96       20.96      0.39 o 
   4   6   3      457.28      455.31      6.24 o 
   5   6   3      155.34      138.94      2.41 o 
   6   6   3      791.70      824.95     15.04 o 
   7   6   3        5.44        5.00      0.26 o 
  -8   7   3       74.04       63.25      1.24 o 
  -7   7   3       38.18       41.63      0.81 o 
  -6   7   3        7.45        8.82      0.34 o 
  -5   7   3      136.65      125.64      2.23 o 
  -4   7   3      207.14      198.09      3.35 o 
  -3   7   3      140.60      136.29      2.21 o 
  -2   7   3      262.80      237.66      3.37 o 
  -1   7   3      467.08      464.48      5.94 o 
   0   7   3      547.31      515.68      6.79 o 
   1   7   3       45.26       40.61      0.65 o 
   2   7   3     1116.33     1134.78     14.09 o 
   3   7   3       50.08       47.56      0.75 o 
   4   7   3      329.18      331.70      5.50 o 
   5   7   3       53.93       60.99      1.30 o 
   6   7   3      322.82      337.57      6.33 o 
   7   7   3       11.67       11.57      0.46 o 
  -7   8   3       20.25       20.77      0.50 o 
  -6   8   3      618.92      590.95     10.43 o 
  -5   8   3       11.44        7.18      0.34 o 
  -4   8   3      888.24      909.89     17.96 o 
  -3   8   3       44.42       57.69      1.14 o 
  -2   8   3       11.72       19.45      0.44 o 
  -1   8   3      543.36      610.09      8.31 o 
   0   8   3      140.90      127.17      1.91 o 
   1   8   3       54.77       48.40      0.83 o 
   2   8   3      281.17      282.86      3.70 o 
   3   8   3     1460.51     1482.81     20.35 o 
   4   8   3      758.90      774.39     13.42 o 
   5   8   3       99.53       89.11      1.80 o 
   6   8   3        4.74        3.41      0.35 o 
  -7   9   3      117.10      132.62      3.63 o 
  -6   9   3       22.49       17.54      0.51 o 
  -5   9   3        0.12        0.34      0.24 o 
  -4   9   3       11.11       17.34      0.58 o 
  -3   9   3     1215.96     1171.22     22.61 o 
  -2   9   3      318.09      283.93      4.74 o 
  -1   9   3      395.98      379.66      6.28 o 
   0   9   3      314.80      314.91      4.71 o 
   1   9   3       97.75       95.71      1.55 o 
   2   9   3      861.69      877.64     12.11 o 
   3   9   3      599.79      585.92      9.57 o 
   4   9   3      413.69      430.45      7.51 o 
   5   9   3      467.62      500.86      9.35 o 
   6   9   3       45.46       50.81      1.25 o 
  -6  10   3      173.44      166.97      4.76 o 
  -5  10   3      157.16      156.50      3.88 o 
  -4  10   3       22.40       20.31      0.59 o 
  -3  10   3      302.26      297.19      5.82 o 
  -2  10   3       17.32       11.38      0.46 o 
  -1  10   3       37.56       33.80      0.71 o 
   0  10   3      322.07      348.32      5.77 o 
   1  10   3      382.79      398.55      6.21 o 
   2  10   3       11.29        9.33      0.36 o 
   3  10   3       10.35       10.98      0.47 o 
   4  10   3       36.78       31.64      0.68 o 
   5  10   3       60.69       46.98      1.16 o 
  -5  11   3       38.24       39.31      1.06 o 
  -4  11   3       30.93       34.40      0.86 o 
  -3  11   3      558.49      563.08     11.75 o 
  -2  11   3        8.81       13.61      0.46 o 
  -1  11   3       46.00       41.28      1.06 o 
   0  11   3       25.11       27.90      0.72 o 
   1  11   3      122.56      119.75      2.35 o 
   2  11   3      234.88      224.82      5.31 o 
   3  11   3      173.15      155.16      3.29 o 
   4  11   3        0.15        0.30      0.22 o 
  -3  12   3       81.13       79.91      1.91 o 
  -2  12   3       37.36       34.18      0.90 o 
  -1  12   3       10.56       11.48      0.56 o 
   0  12   3       12.22       14.12      0.52 o 
   1  12   3      204.29      213.88      6.81 o 
   2  12   3      218.17      216.15      6.85 o 
 -10   0   4        0.17        0.06      0.31 o 
  -8   0   4       66.30       65.39      2.23 o 
  -6   0   4     1552.06     1519.20     26.49 o 
  -4   0   4      343.45      326.96      7.60 o 
  -2   0   4       83.57       90.53      2.20 o 
   0   0   4     1982.05     1812.08     37.03 o 
   2   0   4       96.25      105.85      2.66 o 
   4   0   4      537.59      599.72     11.71 o 
   6   0   4      725.03      665.88     15.39 o 
   8   0   4       10.63        7.96      0.56 o 
 -10   1   4       50.46       48.83      2.60 o 
  -9   1   4       27.23       27.55      0.68 o 
  -8   1   4      108.02      128.26      2.34 o 
  -7   1   4       43.03       42.79      0.88 o 
  -6   1   4        0.61        0.56      0.17 o 
  -5   1   4      260.36      225.20      3.53 o 
  -4   1   4      154.45      124.81      2.41 o 
  -3   1   4      799.01      794.82     12.80 o 
  -2   1   4      441.11      436.17      7.47 o 
  -1   1   4      269.71      261.16      4.45 o 
   0   1   4      186.04      220.89      3.74 o 
   1   1   4      180.16      193.12      3.12 o 
   2   1   4     1308.24     1291.75     20.41 o 
   3   1   4      127.34      146.18      2.74 o 
   4   1   4      665.67      593.19      7.60 o 
   5   1   4       32.56       26.92      0.52 o 
   6   1   4      116.24      110.93      1.84 o 
   7   1   4      196.70      201.68      4.52 o 
   8   1   4      190.52      171.64      3.25 o 
  -9   2   4      142.32      168.63      3.95 o 
  -8   2   4      239.90      266.18      4.41 o 
  -7   2   4       39.98       40.56      0.94 o 
  -6   2   4        4.29        4.18      0.21 o 
  -5   2   4      744.63      708.10      9.86 o 
  -4   2   4       31.21       49.41      1.17 o 
  -3   2   4      375.70      358.73      6.59 o 
  -2   2   4     2909.66     3023.92     62.21 o 
  -1   2   4      118.85       83.89      1.42 o 
   0   2   4       50.00       40.67      0.72 o 
   1   2   4     4704.19     4679.50     70.62 o 
   2   2   4       66.93       65.52      1.30 o 
   3   2   4      566.55      541.99     10.32 o 
   4   2   4      209.00      216.75      2.47 o 
   5   2   4      174.79      169.96      1.93 o 
   6   2   4      833.38      802.98     11.16 o 
   7   2   4        1.01        1.25      0.25 o 
   8   2   4        0.18        0.27      0.26 o 
  -9   3   4      110.01      106.31      2.11 o 
  -8   3   4       35.02       44.04      0.93 o 
  -7   3   4      162.98      192.46      3.24 o 
  -6   3   4       36.76       42.76      0.77 o 
  -5   3   4       24.05       36.87      0.59 o 
  -4   3   4      313.68      359.38      8.36 o 
  -3   3   4     1767.84     1851.74     38.93 o 
  -2   3   4      746.26      755.90     15.77 o 
  -1   3   4        9.32       11.33      0.58 o 
   0   3   4        5.38        9.83      0.43 o 
   1   3   4      815.14      839.74     14.03 o 
   2   3   4      573.25      723.47     12.77 o 
   3   3   4      316.57      359.14      6.89 o 
   4   3   4        0.38        1.98      0.15 o 
   5   3   4      316.51      291.25      3.48 o 
   6   3   4       96.28      104.69      1.61 o 
   7   3   4      286.34      272.37      5.26 o 
   8   3   4       47.59       42.43      1.11 o 
  -9   4   4       31.93       33.44      0.79 o 
  -8   4   4        0.70        0.17      0.24 o 
  -7   4   4      359.58      372.70      6.07 o 
  -6   4   4        7.58        7.46      0.25 o 
  -5   4   4      402.63      430.36      5.06 o 
  -4   4   4     2588.41     2622.86     42.74 o 
  -3   4   4      685.16      668.61     13.89 o 
  -2   4   4      250.29      266.57      5.62 o 
  -1   4   4     2960.94     3131.73     64.60 o 
   0   4   4       32.71       41.93      0.89 o 
   1   4   4     1564.61     1720.02     32.63 o 
   2   4   4       10.65       10.57      0.45 o 
   3   4   4      501.56      518.90      7.23 o 
   4   4   4       82.14       78.06      1.16 o 
   5   4   4      915.27      934.94     13.82 o 
   6   4   4      219.90      208.37      3.47 o 
   7   4   4      481.74      494.72      8.05 o 
   8   4   4      212.18      201.89      4.23 o 
  -9   5   4      255.79      248.74      5.26 o 
  -8   5   4      240.85      269.12      4.99 o 
  -7   5   4     1279.50     1361.68     21.84 o 
  -6   5   4       72.52       66.15      1.00 o 
  -5   5   4      226.65      230.71      2.85 o 
  -4   5   4      126.95      113.93      1.72 o 
  -3   5   4        3.21        8.25      0.30 o 
  -2   5   4      391.36      394.12      8.24 o 
  -1   5   4      306.51      363.14      9.31 o 
   0   5   4       72.24       84.10      1.88 o 
   1   5   4      162.12      174.65      4.05 o 
   2   5   4       55.66       54.06      0.82 o 
   3   5   4      311.28      293.65      3.98 o 
   4   5   4       41.69       41.19      0.76 o 
   5   5   4       59.65       60.74      1.62 o 
   6   5   4      254.64      256.24      4.48 o 
   7   5   4      109.86      117.69      1.85 o 
   8   5   4      105.65       93.99      4.78 o 
  -8   6   4      109.17      101.56      2.18 o 
  -7   6   4       50.82       51.65      0.98 o 
  -6   6   4        0.05        0.32      0.20 o 
  -5   6   4      558.08      529.55      7.54 o 
  -4   6   4        5.33        6.70      0.21 o 
  -3   6   4      352.29      346.92      4.55 o 
  -2   6   4        4.89        1.71      0.22 o 
  -1   6   4      495.81      483.27      7.04 o 
   0   6   4      778.85      750.45     11.46 o 
   1   6   4      402.06      393.44      4.79 o 
   2   6   4      173.81      181.31      2.21 o 
   3   6   4        4.11        5.66      0.22 o 
   4   6   4        7.30        5.67      0.25 o 
   5   6   4      437.20      456.08      7.99 o 
   6   6   4       74.44       80.11      1.49 o 
   7   6   4      185.26      169.41      2.96 o 
  -8   7   4        3.25        5.35      0.25 o 
  -7   7   4        8.06        7.07      0.29 o 
  -6   7   4        2.10        2.90      0.23 o 
  -5   7   4       14.90       16.72      0.44 o 
  -4   7   4       11.72        9.01      0.29 o 
  -3   7   4      300.70      289.88      4.78 o 
  -2   7   4      269.24      266.10      3.77 o 
  -1   7   4       68.51       60.83      0.86 o 
   0   7   4       19.46       15.48      0.38 o 
   1   7   4        0.63        1.22      0.19 o 
   2   7   4        0.63        3.25      0.20 o 
   3   7   4      159.88      153.71      2.20 o 
   4   7   4        0.00        0.56      0.22 o 
   5   7   4        0.20        0.71      0.26 o 
   6   7   4        1.00        1.02      0.26 o 
   7   7   4       26.29       30.18      1.18 o 
  -7   8   4       73.33       71.78      1.37 o 
  -6   8   4        0.10        0.84      0.21 o 
  -5   8   4      287.59      275.42      4.86 o 
  -4   8   4        1.97        0.14      0.26 o 
  -3   8   4        3.39        2.18      0.29 o 
  -2   8   4        0.96        0.88      0.18 o 
  -1   8   4      288.43      273.30      3.66 o 
   0   8   4      280.61      267.09      4.02 o 
   1   8   4      801.39      800.06     10.29 o 
   2   8   4       20.16       16.88      0.56 o 
   3   8   4      400.31      409.12      6.68 o 
   4   8   4      124.65      122.43      2.09 o 
   5   8   4       88.28       95.63      1.91 o 
   6   8   4      105.52      108.47      2.56 o 
  -7   9   4       14.19       12.76      0.47 o 
  -6   9   4       37.01       41.92      0.93 o 
  -5   9   4       21.80       22.20      0.55 o 
  -4   9   4      184.49      172.08      3.45 o 
  -3   9   4       61.36       52.24      1.18 o 
  -2   9   4      472.57      481.16      9.32 o 
  -1   9   4       41.12       46.34      0.99 o 
   0   9   4      248.69      243.37      3.67 o 
   1   9   4       68.12       76.75      1.18 o 
   2   9   4     1129.87     1135.07     16.35 o 
   3   9   4       39.96       39.39      0.80 o 
   4   9   4      251.69      249.45      4.39 o 
   5   9   4       22.90       22.05      0.61 o 
  -6  10   4      440.97      422.75     11.86 o 
  -5  10   4        2.44        2.65      0.31 o 
  -4  10   4       22.46       13.41      0.48 o 
  -3  10   4      181.41      176.77      3.53 o 
  -2  10   4       14.96       10.75      0.45 o 
  -1  10   4      110.66      118.35      2.85 o 
   0  10   4      632.03      659.69     10.80 o 
   1  10   4      252.24      265.78      3.95 o 
   2  10   4      108.70      109.49      2.01 o 
   3  10   4      252.51      257.50      4.87 o 
   4  10   4       12.65        8.67      0.36 o 
   5  10   4      256.20      247.02      8.03 o 
  -5  11   4        1.95        1.51      0.22 o 
  -4  11   4       61.13       66.14      1.49 o 
  -3  11   4       11.06        9.26      0.40 o 
  -2  11   4       15.44       19.00      0.55 o 
  -1  11   4      202.22      203.23      5.39 o 
   0  11   4       59.26       55.46      1.18 o 
   1  11   4        8.39        8.72      0.53 o 
   2  11   4      316.25      310.58      8.16 o 
   3  11   4       62.92       55.96      1.22 o 
  -3  12   4       21.81       21.70      0.69 o 
  -2  12   4      293.82      312.13      8.18 o 
  -1  12   4       72.55       74.82      2.07 o 
   0  12   4       41.31       50.43      1.75 o 
   1  12   4      107.99       96.54      3.16 o 
  -9   0   5      288.46      284.04      9.97 o 
  -7   0   5      325.50      346.94      7.20 o 
  -5   0   5        8.41       15.41      0.83 o 
  -3   0   5      624.30      673.14     15.39 o 
  -1   0   5     2583.37     2523.67     56.70 o 
   1   0   5     6636.32     7077.10    157.33 o 
   3   0   5      116.05      106.41      2.98 o 
   5   0   5      259.20      254.88      5.53 o 
   7   0   5     1377.80     1430.38     37.47 o 
 -10   1   5       28.11       26.65      1.55 o 
  -9   1   5      260.75      256.65      4.63 o 
  -8   1   5      119.00      109.53      2.87 o 
  -7   1   5      153.98      165.40      2.74 o 
  -6   1   5      190.86      177.31      2.46 o 
  -5   1   5     1263.71     1238.21     18.72 o 
  -4   1   5      144.08      143.18      2.76 o 
  -3   1   5      536.46      505.43      8.67 o 
  -2   1   5      355.66      352.29      6.06 o 
  -1   1   5        4.11        1.46      0.23 o 
   0   1   5     3162.85     3237.40     51.30 o 
   1   1   5      906.75      893.45     14.11 o 
   2   1   5     1608.51     1772.54     33.35 o 
   3   1   5      707.11      756.79     13.40 o 
   4   1   5      494.10      453.54      5.78 o 
   5   1   5      424.13      417.91      5.74 o 
   6   1   5      816.37      877.80     15.10 o 
   7   1   5      670.92      686.38     12.63 o 
   8   1   5      104.58      105.19      2.45 o 
  -9   2   5        4.26        4.00      0.31 o 
  -8   2   5      520.53      546.60      8.91 o 
  -7   2   5      203.66      215.05      4.10 o 
  -6   2   5      364.11      360.58      5.76 o 
  -5   2   5      363.67      350.11      4.93 o 
  -4   2   5      962.02      987.82     19.17 o 
  -3   2   5       13.89       17.43      0.53 o 
  -2   2   5     1727.33     1890.76     36.76 o 
  -1   2   5      342.70      384.53      6.17 o 
   0   2   5     1688.92     1786.55     30.00 o 
   1   2   5      506.78      566.10      8.99 o 
   2   2   5     1958.99     1974.33     34.83 o 
   3   2   5       20.59       18.45      0.51 o 
   4   2   5      180.12      173.02      2.05 o 
   5   2   5       18.14       15.34      0.36 o 
   6   2   5       19.69       25.23      0.56 o 
   7   2   5      335.14      336.45      6.31 o 
   8   2   5       18.87       17.95      0.90 o 
  -9   3   5        1.18        1.69      0.24 o 
  -8   3   5      774.45      788.64     13.55 o 
  -7   3   5      446.88      438.49      7.18 o 
  -6   3   5       69.51       70.48      1.19 o 
  -5   3   5       10.93       12.76      0.38 o 
  -4   3   5     3635.00     3845.02     88.14 o 
  -3   3   5      738.46      758.92     15.84 o 
  -2   3   5       15.15        9.84      0.49 o 
  -1   3   5     2195.62     2452.49     43.90 o 
   0   3   5      377.06      370.18      6.66 o 
   1   3   5        8.17        9.29      0.36 o 
   2   3   5      778.15      803.92     13.41 o 
   3   3   5       82.06       97.54      1.40 o 
   4   3   5        0.70        2.48      0.17 o 
   5   3   5       47.25       49.26      0.73 o 
   6   3   5       15.35       16.28      0.39 o 
   7   3   5       88.95       85.40      1.92 o 
   8   3   5      182.01      194.91      4.56 o 
  -9   4   5       79.16       73.49      1.47 o 
  -8   4   5       15.70       16.13      0.47 o 
  -7   4   5       13.36       13.48      0.43 o 
  -6   4   5       18.57       18.37      0.40 o 
  -5   4   5       36.06       31.83      0.52 o 
  -4   4   5     1596.70     1565.77     18.75 o 
  -3   4   5     1284.59     1438.46     29.70 o 
  -2   4   5       99.96       98.64      2.20 o 
  -1   4   5     1527.54     1556.08     32.30 o 
   0   4   5      413.94      505.84      9.04 o 
   1   4   5     2760.74     2732.22     51.87 o 
   2   4   5       20.98       31.59      0.62 o 
   3   4   5      181.16      178.43      2.57 o 
   4   4   5       48.06       46.88      0.76 o 
   5   4   5      548.25      531.16      7.76 o 
   6   4   5       26.26       25.23      0.61 o 
   7   4   5      487.09      484.83      9.21 o 
  -9   5   5       11.85       11.37      0.48 o 
  -8   5   5       44.14       49.44      1.05 o 
  -7   5   5      132.66      148.71      2.64 o 
  -6   5   5        0.74        0.64      0.18 o 
  -5   5   5      183.86      176.81      2.20 o 
  -4   5   5      944.69      939.14     11.66 o 
  -3   5   5        3.20        5.09      0.22 o 
  -2   5   5      332.89      416.86      9.62 o 
  -1   5   5      229.05      232.58      5.41 o 
   0   5   5      997.94     1072.02     21.85 o 
   1   5   5      768.56      797.80     11.65 o 
   2   5   5        2.83        1.93      0.16 o 
   3   5   5      250.76      232.19      3.45 o 
   4   5   5       45.89       41.89      0.79 o 
   5   5   5       86.89       81.95      1.45 o 
   6   5   5        2.00        4.38      0.25 o 
   7   5   5        1.49        0.66      0.19 o 
  -8   6   5       57.01       54.58      1.22 o 
  -7   6   5       37.90       39.50      0.84 o 
  -6   6   5      202.65      207.11      3.55 o 
  -5   6   5       61.23       55.72      0.90 o 
  -4   6   5      285.55      263.76      3.35 o 
  -3   6   5       54.53       47.66      0.72 o 
  -2   6   5       12.37       16.22      0.35 o 
  -1   6   5      266.77      264.85      3.71 o 
   0   6   5      792.59      794.99     10.16 o 
   1   6   5        0.82        1.64      0.35 o 
   2   6   5      300.34      280.63      3.77 o 
   3   6   5        0.68        3.02      0.19 o 
   4   6   5       61.60       56.67      1.00 o 
   5   6   5      568.04      583.64     10.03 o 
   6   6   5       24.02       26.01      0.67 o 
   7   6   5        2.72        1.95      0.23 o 
  -8   7   5       65.05       52.15      1.14 o 
  -7   7   5       76.51       79.38      1.48 o 
  -6   7   5      164.63      159.26      2.68 o 
  -5   7   5       59.78       61.41      1.13 o 
  -4   7   5        7.56       10.63      0.30 o 
  -3   7   5      961.03      919.71     12.13 o 
  -2   7   5       39.01       40.63      0.66 o 
  -1   7   5     1668.18     1653.71     19.65 o 
   0   7   5      866.64      864.40     11.58 o 
   1   7   5      102.39      108.52      1.51 o 
   2   7   5     1190.79     1212.52     16.15 o 
   3   7   5      537.35      530.86      8.19 o 
   4   7   5       12.94       12.92      0.48 o 
   5   7   5       71.85       74.08      1.65 o 
   6   7   5      175.09      171.53      3.51 o 
  -7   8   5      149.17      158.66      2.80 o 
  -6   8   5        0.06        0.95      0.21 o 
  -5   8   5       73.29       69.81      1.25 o 
  -4   8   5        5.21        6.72      0.29 o 
  -3   8   5      128.01      129.03      2.29 o 
  -2   8   5        0.11        0.22      0.22 o 
  -1   8   5      166.38      170.09      2.91 o 
   0   8   5      261.54      275.88      3.76 o 
   1   8   5      557.46      567.93      7.63 o 
   2   8   5       93.69       95.45      1.63 o 
   3   8   5       31.16       31.99      0.71 o 
   4   8   5      232.03      236.82      4.16 o 
   5   8   5      142.83      145.04      2.99 o 
   6   8   5        0.53        0.80      0.20 o 
  -7   9   5        0.08        0.34      0.19 o 
  -6   9   5       12.95       14.09      0.44 o 
  -5   9   5        5.07        3.98      0.28 o 
  -4   9   5        5.18        4.36      0.30 o 
  -3   9   5       32.06       25.23      0.70 o 
  -2   9   5        1.68        4.62      0.29 o 
  -1   9   5      287.18      293.75      5.81 o 
   0   9   5      303.35      287.32      4.22 o 
   1   9   5       32.90       35.84      0.84 o 
   2   9   5        5.08        5.12      0.30 o 
   3   9   5        8.09        6.39      0.29 o 
   4   9   5        0.52        0.24      0.24 o 
   5   9   5       33.62       39.59      0.91 o 
  -6  10   5       27.87       26.19      0.89 o 
  -5  10   5       44.78       39.45      1.11 o 
  -4  10   5        6.63       12.05      0.45 o 
  -3  10   5        4.01        1.03      0.24 o 
  -2  10   5        6.91        7.71      0.38 o 
  -1  10   5        1.83        0.53      0.30 o 
   0  10   5        5.20        5.11      0.30 o 
   1  10   5       23.79       31.52      0.68 o 
   2  10   5        2.47        2.04      0.27 o 
   3  10   5      106.90      109.25      2.44 o 
   4  10   5        2.41        1.52      0.18 o 
  -4  11   5       59.95       46.94      1.26 o 
  -3  11   5       52.68       50.30      1.09 o 
  -2  11   5        0.11        0.43      0.21 o 
  -1  11   5        4.23        3.12      0.24 o 
   0  11   5       27.91       28.06      0.87 o 
   1  11   5       35.42       41.77      1.55 o 
   2  11   5      179.80      160.95      3.62 o 
   3  11   5      110.17      110.65      3.56 o 
  -2  12   5        6.67        5.93      0.46 o 
  -1  12   5      105.07      109.64      3.55 o 
   0  12   5       52.50       68.56      2.29 o 
   1  12   5      129.36      133.98      4.29 o 
  -8   0   6       13.55       13.36      0.60 o 
  -6   0   6      802.67      731.57     12.13 o 
  -4   0   6     1074.64     1109.68     33.24 o 
  -2   0   6     2284.09     2306.39     52.81 o 
   0   0   6      796.02      850.75     21.50 o 
   2   0   6      225.90      207.00      5.43 o 
   4   0   6      282.50      256.70      5.06 o 
   6   0   6     2578.68     2680.17     61.28 o 
   8   0   6      105.98      103.23      4.56 o 
  -9   1   6        8.86       11.18      0.43 o 
  -8   1   6        8.02       11.57      0.41 o 
  -7   1   6        0.04        0.33      0.18 o 
  -6   1   6        8.41       10.81      0.34 o 
  -5   1   6      564.50      545.04      6.61 o 
  -4   1   6     1014.45     1000.59     19.53 o 
  -3   1   6      159.59      158.65      3.22 o 
  -2   1   6      677.66      689.67     11.79 o 
  -1   1   6      901.96      881.85     14.86 o 
   0   1   6       10.33        7.31      0.30 o 
   1   1   6      112.64      106.05      1.92 o 
   2   1   6      747.01      816.88     14.42 o 
   3   1   6        0.85        0.47      0.16 o 
   4   1   6      449.14      431.37      5.97 o 
   5   1   6       34.29       34.84      0.64 o 
   6   1   6       66.57       61.03      1.29 o 
   7   1   6        5.72        3.15      0.36 o 
   8   1   6       37.06       51.08      1.46 o 
  -9   2   6      369.85      374.77      7.15 o 
  -8   2   6      113.62      117.43      2.02 o 
  -7   2   6       35.02       35.34      0.85 o 
  -6   2   6       55.61       46.03      0.89 o 
  -5   2   6     1732.03     1788.81     26.92 o 
  -4   2   6     1079.06     1040.08     21.75 o 
  -3   2   6      123.54      139.23      2.68 o 
  -2   2   6       85.59       84.08      1.93 o 
  -1   2   6        1.36        0.73      0.20 o 
   0   2   6      988.44     1074.59     16.99 o 
   1   2   6      220.51      254.61      4.36 o 
   2   2   6      199.75      234.50      4.59 o 
   3   2   6       63.95       59.97      0.78 o 
   4   2   6      651.06      663.84      7.82 o 
   5   2   6       49.77       31.12      0.66 o 
   6   2   6      167.25      147.91      2.49 o 
   7   2   6        9.31        5.53      0.26 o 
   8   2   6       23.94       24.39      0.79 o 
  -9   3   6        0.01        0.77      0.18 o 
  -8   3   6       86.13       78.18      1.47 o 
  -7   3   6       35.66       44.52      0.93 o 
  -6   3   6      427.29      452.09      6.85 o 
  -5   3   6     3709.53     3587.45     45.90 o 
  -4   3   6     1868.96     1720.84     23.72 o 
  -3   3   6     1666.46     1692.14     32.70 o 
  -2   3   6     4409.93     4622.90     96.80 o 
  -1   3   6      211.22      235.51      4.31 o 
   0   3   6      131.31      137.75      2.78 o 
   1   3   6      526.15      613.92     11.01 o 
   2   3   6     3302.66     3532.53     53.77 o 
   3   3   6      108.56      113.54      1.74 o 
   4   3   6      499.89      457.12      5.41 o 
   5   3   6       25.63       30.59      0.55 o 
   6   3   6      313.31      284.92      4.42 o 
   7   3   6      253.36      234.32      5.51 o 
  -9   4   6        3.28        2.50      0.20 o 
  -8   4   6        0.64        0.26      0.21 o 
  -7   4   6        4.04        5.39      0.30 o 
  -6   4   6      399.26      404.90      5.02 o 
  -5   4   6     1340.68     1308.15     15.66 o 
  -4   4   6      296.28      278.37      3.31 o 
  -3   4   6       49.86       45.46      1.31 o 
  -2   4   6      213.07      218.71      5.17 o 
  -1   4   6      441.35      492.82     10.27 o 
   0   4   6      544.46      598.55     11.47 o 
   1   4   6      996.24     1066.35     15.01 o 
   2   4   6       64.81       62.97      0.96 o 
   3   4   6      151.78      142.80      2.09 o 
   4   4   6      247.99      241.46      3.44 o 
   5   4   6      765.12      754.66     11.52 o 
   6   4   6      332.93      322.50      4.99 o 
   7   4   6       91.63       83.17      1.68 o 
  -9   5   6      199.69      210.22      5.50 o 
  -8   5   6       19.60       23.36      0.61 o 
  -7   5   6       57.16       60.64      1.48 o 
  -6   5   6       26.81       28.53      0.62 o 
  -5   5   6      276.53      268.16      3.51 o 
  -4   5   6        4.81        6.89      0.21 o 
  -3   5   6      160.35      139.39      2.09 o 
  -2   5   6      235.72      197.51      3.07 o 
  -1   5   6      238.39      248.34      3.52 o 
   0   5   6      400.91      339.73      4.39 o 
   1   5   6       36.79       42.93      0.66 o 
   2   5   6      102.55      112.43      1.60 o 
   3   5   6       13.44       19.88      0.49 o 
   4   5   6        4.83        3.23      0.27 o 
   5   5   6       45.33       41.39      0.82 o 
   6   5   6       23.14       16.91      0.42 o 
   7   5   6      271.93      280.69      6.46 o 
  -8   6   6       35.25       43.05      1.00 o 
  -7   6   6      132.85      144.95      2.59 o 
  -6   6   6      234.46      230.99      3.84 o 
  -5   6   6      842.27      793.31     14.38 o 
  -4   6   6       86.60       79.05      1.14 o 
  -3   6   6       86.21       80.74      1.24 o 
  -2   6   6       25.48       27.09      0.49 o 
  -1   6   6       78.47       93.65      1.24 o 
   0   6   6      559.19      539.14      7.04 o 
   1   6   6       11.56       11.90      0.34 o 
   2   6   6       22.95       22.83      0.45 o 
   3   6   6     1007.82     1031.51     14.60 o 
   4   6   6      150.88      165.76      2.96 o 
   5   6   6      647.25      691.54     11.84 o 
   6   6   6       32.79       26.84      0.65 o 
  -8   7   6      113.74       93.57      1.94 o 
  -7   7   6      541.76      552.52      9.53 o 
  -6   7   6       13.92       13.49      0.42 o 
  -5   7   6       62.72       64.28      1.12 o 
  -4   7   6      431.00      394.39      7.63 o 
  -3   7   6       85.70       77.05      1.14 o 
  -2   7   6     1571.46     1570.03     21.52 o 
  -1   7   6       32.67       28.45      0.51 o 
   0   7   6       72.84       68.07      0.97 o 
   1   7   6       15.28       11.15      0.36 o 
   2   7   6     1327.14     1283.59     18.96 o 
   3   7   6       42.50       44.06      0.95 o 
   4   7   6      332.12      365.94      6.76 o 
   5   7   6      186.36      183.09      3.50 o 
   6   7   6       37.15       33.98      0.80 o 
  -7   8   6       11.98       12.95      0.38 o 
  -6   8   6       81.85       76.83      1.36 o 
  -5   8   6      121.57      105.32      1.73 o 
  -4   8   6     1476.49     1418.59     25.30 o 
  -3   8   6       87.31       93.15      1.50 o 
  -2   8   6      208.54      212.71      3.60 o 
  -1   8   6      754.34      692.61     10.27 o 
   0   8   6     1278.20     1274.84     17.55 o 
   1   8   6      230.74      219.69      3.64 o 
   2   8   6      933.32      975.81     15.82 o 
   3   8   6      115.34      124.74      2.24 o 
   4   8   6      545.23      564.95     10.32 o 
   5   8   6       66.08       49.46      1.12 o 
  -6   9   6       47.95       46.07      0.84 o 
  -5   9   6      172.03      154.11      3.36 o 
  -4   9   6       18.00       20.38      0.55 o 
  -3   9   6        6.34        7.98      0.33 o 
  -2   9   6      142.27      165.91      2.66 o 
  -1   9   6      586.43      637.78     11.23 o 
   0   9   6      650.95      702.83     11.36 o 
   1   9   6     1506.67     1605.34     25.79 o 
   2   9   6     1287.09     1324.30     24.09 o 
   3   9   6        3.94        3.32      0.23 o 
   4   9   6        2.20        3.28      0.32 o 
   5   9   6        6.69        8.92      0.35 o 
  -5  10   6        9.29       13.17      0.53 o 
  -4  10   6        0.47        1.84      0.28 o 
  -3  10   6       19.51       17.81      0.55 o 
  -2  10   6       89.09       96.23      1.98 o 
  -1  10   6      121.25      126.82      2.34 o 
   0  10   6        1.46        1.69      0.24 o 
   1  10   6       34.29       35.41      0.77 o 
   2  10   6        0.18        0.85      0.52 o 
   3  10   6       24.13       29.44      0.86 o 
   4  10   6        1.51        3.70      0.28 o 
  -4  11   6       31.28       33.57      0.93 o 
  -3  11   6       22.73       24.89      0.62 o 
  -2  11   6       17.69       20.07      0.83 o 
  -1  11   6      207.51      178.84      4.24 o 
   0  11   6       82.11       83.00      2.38 o 
   1  11   6        8.05        8.32      0.41 o 
   2  11   6      197.92      172.18      3.94 o 
  -1  12   6      166.45      142.20      6.81 o 
  -9   0   7       10.57       15.80      0.93 o 
  -7   0   7      256.82      245.81      4.65 o 
  -5   0   7      262.91      259.50      4.41 o 
  -3   0   7       87.95       73.58      2.18 o 
  -1   0   7        0.87       -0.10      0.33 o 
   1   0   7      102.73      127.38      3.94 o 
   3   0   7      509.85      520.76      9.41 o 
   5   0   7       16.58        7.31      0.63 o 
   7   0   7        4.84        2.84      0.33 o 
  -9   1   7       58.72       49.71      1.35 o 
  -8   1   7       95.21      105.34      1.84 o 
  -7   1   7       41.24       33.80      0.73 o 
  -6   1   7        6.92        9.01      0.29 o 
  -5   1   7       70.13       69.29      0.94 o 
  -4   1   7      252.15      240.95      3.61 o 
  -3   1   7      315.30      285.55      5.72 o 
  -2   1   7      504.49      453.26      8.32 o 
  -1   1   7      141.56      158.87      2.99 o 
   0   1   7       35.12       34.50      0.80 o 
   1   1   7     1944.83     2134.83     40.47 o 
   2   1   7      112.27       99.22      1.37 o 
   3   1   7      203.41      198.66      2.82 o 
   4   1   7      178.66      197.14      2.69 o 
   5   1   7       34.55       42.80      0.90 o 
   6   1   7      225.55      227.28      3.97 o 
   7   1   7       23.28       24.93      0.59 o 
  -9   2   7      219.27      229.41      4.11 o 
  -8   2   7        3.04        4.70      0.26 o 
  -7   2   7       34.95       36.00      1.08 o 
  -6   2   7       18.81       18.00      0.49 o 
  -5   2   7        0.32        0.70      0.20 o 
  -4   2   7       24.91       20.97      0.40 o 
  -3   2   7       77.91       74.60      1.65 o 
  -2   2   7      174.59      207.22      4.49 o 
  -1   2   7      106.13      126.69      2.60 o 
   0   2   7      326.84      378.50      6.81 o 
   1   2   7      869.54      953.75     16.92 o 
   2   2   7       13.95       10.87      0.26 o 
   3   2   7       54.70       57.42      0.78 o 
   4   2   7     1332.07     1262.53     16.90 o 
   5   2   7       91.50      104.15      2.18 o 
   6   2   7      104.48      105.50      1.93 o 
   7   2   7        3.63        3.79      0.22 o 
  -9   3   7       37.08       35.31      0.87 o 
  -8   3   7        7.60       11.88      0.36 o 
  -7   3   7        1.81        3.05      0.26 o 
  -6   3   7      430.39      444.74      7.12 o 
  -5   3   7      700.91      679.25      9.42 o 
  -4   3   7     1466.96     1528.07     21.44 o 
  -3   3   7       41.70       48.87      0.83 o 
  -2   3   7       38.70       52.97      1.68 o 
  -1   3   7      141.95      167.59      3.14 o 
   0   3   7        1.50        4.64      0.31 o 
   1   3   7      165.58      167.97      2.56 o 
   2   3   7       18.68       23.86      0.45 o 
   3   3   7       37.17       34.97      0.53 o 
   4   3   7      561.79      511.76      6.03 o 
   5   3   7       98.78       90.11      1.48 o 
   6   3   7       62.82       61.56      1.32 o 
   7   3   7      165.66      182.38      3.84 o 
  -9   4   7      141.72      135.79      3.18 o 
  -8   4   7      109.99      119.69      2.29 o 
  -7   4   7       17.99       21.17      0.60 o 
  -6   4   7       20.03       17.40      0.59 o 
  -5   4   7      583.71      609.08      7.55 o 
  -4   4   7       22.16       23.57      0.40 o 
  -3   4   7      179.70      180.18      3.17 o 
  -2   4   7      317.44      317.55      4.98 o 
  -1   4   7      712.86      745.55     12.20 o 
   0   4   7      222.80      232.43      3.07 o 
   1   4   7      303.40      302.38      4.10 o 
   2   4   7       62.92       52.33      0.94 o 
   3   4   7      138.60      126.54      1.97 o 
   4   4   7     1582.93     1460.74     21.19 o 
   5   4   7        6.08        2.87      0.22 o 
   6   4   7      376.96      358.66      6.85 o 
   7   4   7       13.14       19.51      0.53 o 
  -9   5   7       15.48       11.30      0.48 o 
  -8   5   7      172.15      192.73      3.92 o 
  -7   5   7      262.00      268.37      5.05 o 
  -6   5   7      193.58      197.62      3.29 o 
  -5   5   7       36.45       30.47      0.52 o 
  -4   5   7       35.19       41.69      0.64 o 
  -3   5   7        8.40        8.86      0.25 o 
  -2   5   7     1034.78     1002.86     14.00 o 
  -1   5   7       26.89       26.53      0.46 o 
   0   5   7      228.76      244.90      3.08 o 
   1   5   7        1.00        0.60      0.16 o 
   2   5   7      284.74      283.89      4.35 o 
   3   5   7        0.76        2.96      0.25 o 
   4   5   7     1242.37     1275.40     22.03 o 
   5   5   7        4.46        9.97      0.35 o 
   6   5   7      195.20      172.86      3.58 o 
  -8   6   7       20.71       22.60      0.61 o 
  -7   6   7       19.60       21.81      0.60 o 
  -6   6   7        0.04        0.58      0.21 o 
  -5   6   7     1226.88     1234.22     18.18 o 
  -4   6   7        0.05       -0.09      0.18 o 
  -3   6   7        0.81        0.33      0.17 o 
  -2   6   7      548.84      519.16      6.66 o 
  -1   6   7       91.67       77.99      1.06 o 
   0   6   7      181.49      180.79      2.45 o 
   1   6   7      970.90      969.26     12.60 o 
   2   6   7      181.83      171.62      2.54 o 
   3   6   7        0.00        0.17      0.22 o 
   4   6   7        2.76        1.68      0.29 o 
   5   6   7       78.22       87.68      1.61 o 
   6   6   7        0.22        0.46      0.17 o 
  -8   7   7       19.23       17.74      0.49 o 
  -7   7   7       61.52       61.46      1.30 o 
  -6   7   7       54.66       59.97      1.09 o 
  -5   7   7      183.93      175.62      2.80 o 
  -4   7   7       94.98       89.97      1.45 o 
  -3   7   7        3.75        6.17      0.26 o 
  -2   7   7      493.24      478.52      6.63 o 
  -1   7   7      288.07      269.31      3.48 o 
   0   7   7       80.76       72.27      1.17 o 
   1   7   7      172.38      164.09      2.41 o 
   2   7   7       85.30       78.24      1.48 o 
   3   7   7       98.88      102.08      2.01 o 
   4   7   7      123.71      123.64      2.38 o 
   5   7   7      215.60      206.72      4.18 o 
   6   7   7      387.85      393.77     18.65 o 
  -7   8   7       30.02       30.44      0.68 o 
  -6   8   7      136.51      131.88      2.22 o 
  -5   8   7      187.59      173.95      2.89 o 
  -4   8   7      393.76      434.19      7.82 o 
  -3   8   7       79.22       76.06      1.30 o 
  -2   8   7       36.51       35.67      0.70 o 
  -1   8   7       13.34        8.51      0.32 o 
   0   8   7      151.72      147.12      2.65 o 
   1   8   7      453.00      448.52      7.75 o 
   2   8   7       22.99       23.68      0.60 o 
   3   8   7       95.68      107.24      2.08 o 
   4   8   7      176.76      170.19      3.19 o 
   5   8   7        0.16        0.17      0.19 o 
  -6   9   7       36.41       32.92      0.74 o 
  -5   9   7       10.02        7.50      0.33 o 
  -4   9   7       75.07       74.44      1.45 o 
  -3   9   7        6.16       11.93      0.39 o 
  -2   9   7      213.20      226.11      3.77 o 
  -1   9   7      115.42      106.96      2.00 o 
   0   9   7       20.53       18.49      0.63 o 
   1   9   7       48.47       52.60      1.08 o 
   2   9   7      214.73      211.33      4.25 o 
   3   9   7      188.07      201.96      3.77 o 
   4   9   7       11.54       12.20      0.41 o 
  -5  10   7        0.27        0.60      0.24 o 
  -4  10   7        9.56        7.24      0.34 o 
  -3  10   7      208.56      193.37      3.24 o 
  -2  10   7        0.94        1.89      0.21 o 
  -1  10   7      217.77      218.75      4.13 o 
   0  10   7        0.20       -0.07      0.24 o 
   1  10   7       51.74       43.91      0.96 o 
   2  10   7       14.13       14.17      0.45 o 
   3  10   7       88.39       89.34      2.07 o 
  -4  11   7      172.47      182.87      8.74 o 
  -3  11   7        0.00        0.06      0.22 o 
  -2  11   7        1.05        3.21      0.23 o 
  -1  11   7      128.12      125.23      3.07 o 
   0  11   7       89.57       83.92      1.78 o 
   1  11   7      279.46      267.26      5.90 o 
  -8   0   8      119.36      121.97      4.48 o 
  -6   0   8      347.28      353.43      8.17 o 
  -4   0   8      601.72      605.13     10.10 o 
  -2   0   8      782.23      867.32     22.36 o 
   0   0   8       75.95      113.49      3.12 o 
   2   0   8     1692.16     1609.27     28.89 o 
   4   0   8     4257.61     4413.86    101.09 o 
   6   0   8       84.73       78.83      2.22 o 
  -9   1   8        3.93        4.42      0.30 o 
  -8   1   8      139.11      148.99      2.53 o 
  -7   1   8      205.25      203.98      3.42 o 
  -6   1   8       14.30       11.55      0.41 o 
  -5   1   8      153.75      142.03      2.17 o 
  -4   1   8        4.37        4.63      0.34 o 
  -3   1   8       30.21       29.10      0.65 o 
  -2   1   8      426.65      403.96      8.65 o 
  -1   1   8        2.51        3.23      0.31 o 
   0   1   8       61.66       52.05      1.14 o 
   1   1   8       40.07       40.40      0.63 o 
   2   1   8      792.38      842.16     11.04 o 
   3   1   8        0.51        1.45      0.18 o 
   4   1   8      168.32      187.82      2.91 o 
   5   1   8        6.56        7.02      0.34 o 
   6   1   8       36.22       32.73      0.70 o 
   7   1   8       27.88       27.37      0.78 o 
  -9   2   8       10.10        8.54      0.35 o 
  -8   2   8       36.18       40.60      0.80 o 
  -7   2   8      203.50      217.77      4.15 o 
  -6   2   8      258.04      273.04      5.75 o 
  -5   2   8       58.86       70.19      1.41 o 
  -4   2   8      412.47      366.38      4.42 o 
  -3   2   8      394.45      379.27      5.34 o 
  -2   2   8       12.88       17.29      0.72 o 
  -1   2   8      112.80      134.04      2.99 o 
   0   2   8      180.85      206.71      3.37 o 
   1   2   8       19.34       21.44      0.36 o 
   2   2   8       84.43       68.46      0.89 o 
   3   2   8       93.14       88.77      1.26 o 
   4   2   8       18.52       18.99      0.51 o 
   5   2   8      529.82      489.21      7.92 o 
   6   2   8        2.93        2.72      0.22 o 
   7   2   8        0.09        0.61      0.22 o 
  -9   3   8       96.15       94.82      2.27 o 
  -8   3   8        5.21        3.57      0.36 o 
  -7   3   8       64.35       73.15      1.38 o 
  -6   3   8      216.35      224.87      4.01 o 
  -5   3   8       57.68       55.96      0.94 o 
  -4   3   8      619.80      609.36      8.08 o 
  -3   3   8      159.42      140.10      1.90 o 
  -2   3   8      301.21      327.56      4.91 o 
  -1   3   8     1303.26     1321.98     23.89 o 
   0   3   8        2.59        5.85      0.26 o 
   1   3   8        3.90        6.31      0.20 o 
   2   3   8      485.60      481.61      5.88 o 
   3   3   8      325.92      321.23      3.96 o 
   4   3   8       49.42       50.03      0.85 o 
   5   3   8      583.02      566.93      9.20 o 
   6   3   8      112.66      115.49      2.51 o 
   7   3   8       32.02       32.54      0.98 o 
  -9   4   8        0.14       -0.06      0.17 o 
  -8   4   8       10.48        9.56      0.44 o 
  -7   4   8     1020.15     1094.08     21.71 o 
  -6   4   8      518.49      514.05      8.44 o 
  -5   4   8     1644.72     1635.58     20.90 o 
  -4   4   8       46.10       42.69      0.81 o 
  -3   4   8       11.59       16.78      0.37 o 
  -2   4   8      414.73      384.42      6.21 o 
  -1   4   8      221.85      193.97      2.80 o 
   0   4   8      295.53      306.70      4.17 o 
   1   4   8     2510.47     2487.13     34.23 o 
   2   4   8      457.11      416.85      5.91 o 
   3   4   8       62.66       59.29      0.94 o 
   4   4   8       36.13       38.33      0.74 o 
   5   4   8      276.86      257.82      4.98 o 
   6   4   8       59.57       66.11      1.35 o 
  -8   5   8       90.95       93.85      1.98 o 
  -7   5   8      147.74      162.89      3.12 o 
  -6   5   8       50.92       48.90      1.00 o 
  -5   5   8       63.14       72.40      1.14 o 
  -4   5   8       47.65       47.53      0.73 o 
  -3   5   8       46.15       50.69      0.79 o 
  -2   5   8      212.65      174.95      2.54 o 
  -1   5   8      163.60      167.10      2.29 o 
   0   5   8        6.02        3.84      0.19 o 
   1   5   8       13.01       14.13      0.42 o 
   2   5   8      119.33      111.46      1.82 o 
   3   5   8      533.31      543.97      9.56 o 
   4   5   8        3.24        3.65      0.24 o 
   5   5   8        0.90        1.01      0.19 o 
   6   5   8        0.41        0.48      0.16 o 
  -8   6   8        2.75        2.89      0.25 o 
  -7   6   8      155.59      163.12      3.12 o 
  -6   6   8        0.26        0.39      0.22 o 
  -5   6   8      581.93      586.07      9.08 o 
  -4   6   8      693.96      653.60     10.52 o 
  -3   6   8      580.44      606.06      8.13 o 
  -2   6   8      182.07      154.46      2.26 o 
  -1   6   8      261.30      291.24      3.77 o 
   0   6   8      386.81      403.53      5.52 o 
   1   6   8      515.49      500.51      6.82 o 
   2   6   8      204.05      192.83      3.21 o 
   3   6   8        0.18        0.41      0.28 o 
   4   6   8      209.73      187.51      3.31 o 
   5   6   8       30.46       29.56      0.59 o 
   6   6   8      103.36       76.71      3.96 o 
  -7   7   8       24.90       17.32      0.50 o 
  -6   7   8      110.17      103.53      1.78 o 
  -5   7   8      312.96      321.21      5.03 o 
  -4   7   8      221.76      201.23      3.22 o 
  -3   7   8      247.13      239.23      3.88 o 
  -2   7   8      196.31      172.72      3.32 o 
  -1   7   8       17.52       15.74      0.45 o 
   0   7   8      219.73      232.80      3.66 o 
   1   7   8       71.11       69.08      1.25 o 
   2   7   8      954.36     1000.53     18.25 o 
   3   7   8        0.17        0.87      0.26 o 
   4   7   8       43.39       46.06      0.99 o 
   5   7   8        1.15        0.09      0.18 o 
  -7   8   8        0.15        0.21      0.19 o 
  -6   8   8        0.33        2.14      0.20 o 
  -5   8   8      125.19      143.11      2.29 o 
  -4   8   8      388.67      381.41      6.87 o 
  -3   8   8        1.05        2.38      0.23 o 
  -2   8   8      453.53      488.80      8.04 o 
  -1   8   8      369.01      382.97      6.29 o 
   0   8   8      446.64      455.95      7.41 o 
   1   8   8      425.54      463.90      7.51 o 
   2   8   8        1.04        1.59      0.26 o 
   3   8   8      130.61      143.09      2.72 o 
   4   8   8      110.16      112.22      2.13 o 
  -6   9   8        0.08        0.59      0.17 o 
  -5   9   8        0.10        1.33      0.21 o 
  -4   9   8      214.89      219.78      3.99 o 
  -3   9   8        2.62        3.35      0.25 o 
  -2   9   8       36.25       46.79      0.90 o 
  -1   9   8      287.99      318.64      5.55 o 
   0   9   8       37.07       40.65      0.85 o 
   1   9   8      483.46      475.31      7.67 o 
   2   9   8      217.05      222.83      4.14 o 
   3   9   8       14.09       14.63      0.43 o 
  -5  10   8      191.66      172.87      7.76 o 
  -4  10   8       78.24       76.58      1.80 o 
  -3  10   8       82.06       78.93      1.62 o 
  -2  10   8      272.56      290.63      5.47 o 
  -1  10   8        5.92        4.37      0.43 o 
   0  10   8      102.07      105.44      2.06 o 
   1  10   8       59.72       56.50      1.37 o 
   2  10   8        1.03        0.45      0.26 o 
  -3  11   8       41.88       37.62      2.38 o 
  -2  11   8      144.24      165.73      5.85 o 
  -1  11   8       15.63       21.56      0.92 o 
   0  11   8       87.37       87.97      2.81 o 
  -9   0   9        1.97        1.62      0.32 o 
  -7   0   9     1784.80     1791.09     36.43 o 
  -5   0   9        2.12        4.17      0.32 o 
  -3   0   9       29.15       23.57      0.54 o 
  -1   0   9      988.93     1044.02     20.50 o 
   1   0   9      398.71      381.55      6.46 o 
   3   0   9      495.13      518.88     10.00 o 
   5   0   9      363.44      415.39     10.78 o 
  -9   1   9       96.94      107.51      2.43 o 
  -8   1   9       21.88       20.86      0.50 o 
  -7   1   9      107.58       99.47      1.74 o 
  -6   1   9       37.53       36.81      0.79 o 
  -5   1   9      394.12      387.89      4.96 o 
  -4   1   9        5.71        6.37      0.27 o 
  -3   1   9      630.58      627.01      7.72 o 
  -2   1   9     1298.26     1243.55     15.89 o 
  -1   1   9      553.03      566.69      7.88 o 
   0   1   9      355.91      338.73      4.15 o 
   1   1   9      162.98      184.95      2.44 o 
   2   1   9      671.86      670.27      8.53 o 
   3   1   9        0.13        3.08      0.34 o 
   4   1   9      321.88      324.20      6.05 o 
   5   1   9        0.46        1.43      0.32 o 
   6   1   9       63.64       70.12      1.38 o 
  -9   2   9       81.29       75.68      2.85 o 
  -8   2   9       11.74        8.57      0.40 o 
  -7   2   9      177.44      168.26      3.02 o 
  -6   2   9       37.98       39.76      0.87 o 
  -5   2   9      145.49      133.50      1.97 o 
  -4   2   9       12.25       16.21      0.37 o 
  -3   2   9      178.11      163.01      2.03 o 
  -2   2   9     1002.42      968.11     11.88 o 
  -1   2   9      984.30      957.31     12.02 o 
   0   2   9      130.15      131.88      1.59 o 
   1   2   9      505.04      496.12      5.91 o 
   2   2   9      237.26      223.01      2.96 o 
   3   2   9      374.51      370.10      5.31 o 
   4   2   9     1047.24     1026.07     16.54 o 
   5   2   9       88.08      114.79      1.96 o 
   6   2   9       27.58       20.06      0.64 o 
  -9   3   9       15.28       15.32      0.65 o 
  -8   3   9        0.04       -0.09      0.18 o 
  -7   3   9      208.67      226.63      3.99 o 
  -6   3   9      142.21      143.59      2.45 o 
  -5   3   9      304.27      317.08      4.48 o 
  -4   3   9       42.52       37.65      0.70 o 
  -3   3   9       54.40       55.53      0.82 o 
  -2   3   9       23.19       24.15      0.41 o 
  -1   3   9        0.08        0.54      0.13 o 
   0   3   9       76.93       73.36      1.03 o 
   1   3   9      566.10      551.54      6.54 o 
   2   3   9      445.26      409.02      5.00 o 
   3   3   9      184.51      190.15      2.70 o 
   4   3   9      190.38      159.16      2.68 o 
   5   3   9       57.56       60.41      1.18 o 
   6   3   9       46.12       46.61      0.98 o 
  -8   4   9       19.13       16.02      0.53 o 
  -7   4   9      351.91      366.32      6.82 o 
  -6   4   9      875.19      851.53     14.76 o 
  -5   4   9      354.98      352.30      5.30 o 
  -4   4   9       76.37       78.72      1.56 o 
  -3   4   9       77.47       69.23      1.16 o 
  -2   4   9        0.04        0.56      0.15 o 
  -1   4   9     1322.93     1306.52     17.89 o 
   0   4   9     1213.88     1149.43     14.04 o 
   1   4   9       46.40       52.44      1.13 o 
   2   4   9       57.85       62.81      1.05 o 
   3   4   9      120.21      114.40      1.97 o 
   4   4   9     1128.05     1020.30     16.49 o 
   5   4   9        0.33        1.47      0.25 o 
   6   4   9       85.49       86.84      1.56 o 
  -8   5   9      354.64      360.63      7.18 o 
  -7   5   9       25.09       27.71      0.70 o 
  -6   5   9      183.98      207.54      3.67 o 
  -5   5   9       19.43       17.28      0.46 o 
  -4   5   9      167.63      171.21      3.42 o 
  -3   5   9        0.46        0.81      0.18 o 
  -2   5   9       50.72       41.90      0.78 o 
  -1   5   9      183.00      175.48      2.93 o 
   0   5   9      168.11      161.56      2.39 o 
   1   5   9        9.87       11.69      0.36 o 
   2   5   9      718.08      701.52     12.26 o 
   3   5   9       30.93       33.24      0.87 o 
   4   5   9       47.15       35.63      0.72 o 
   5   5   9       12.85       13.82      0.41 o 
  -8   6   9      150.32      139.73      3.44 o 
  -7   6   9       15.95       13.20      0.46 o 
  -6   6   9      636.15      638.28     11.03 o 
  -5   6   9      335.34      347.27      5.42 o 
  -4   6   9       15.82       11.05      0.37 o 
  -3   6   9       55.38       53.53      1.10 o 
  -2   6   9     1076.05     1036.97     15.03 o 
  -1   6   9      715.89      669.43      9.55 o 
   0   6   9     1675.95     1642.74     25.25 o 
   1   6   9      695.65      707.72     11.47 o 
   2   6   9      118.57      112.54      2.06 o 
   3   6   9        0.00        1.41      0.37 o 
   4   6   9      156.47      168.55      2.80 o 
   5   6   9        4.39        3.77      0.29 o 
  -7   7   9      319.38      305.21      6.72 o 
  -6   7   9      169.85      174.61      3.09 o 
  -5   7   9        2.14        1.61      0.22 o 
  -4   7   9       98.61       97.90      2.15 o 
  -3   7   9      371.82      411.48      7.38 o 
  -2   7   9      410.43      403.06      7.79 o 
  -1   7   9      558.30      532.68      8.73 o 
   0   7   9       19.46       22.12      1.09 o 
   1   7   9      495.72      504.92      8.67 o 
   2   7   9        0.19        2.17      0.28 o 
   3   7   9      194.86      179.30      3.37 o 
   4   7   9        0.29        0.12      0.20 o 
  -6   8   9        5.93        4.00      0.23 o 
  -5   8   9       53.97       58.74      1.07 o 
  -4   8   9        3.91        5.25      0.29 o 
  -3   8   9       26.60       31.28      0.73 o 
  -2   8   9        5.50        7.73      0.35 o 
  -1   8   9       72.65       59.38      1.10 o 
   0   8   9       11.44       13.95      0.45 o 
   1   8   9      146.31      142.79      2.56 o 
   2   8   9      166.21      169.44      3.19 o 
   3   8   9       60.49       60.02      1.21 o 
   4   8   9      124.77      138.05      4.42 o 
  -5   9   9       56.78       57.07      1.89 o 
  -4   9   9        6.93        8.08      0.36 o 
  -3   9   9       32.81       43.59      0.99 o 
  -2   9   9      131.14      128.83      2.38 o 
  -1   9   9        8.52        6.18      0.30 o 
   0   9   9      209.43      223.57      3.91 o 
   1   9   9      408.80      414.34      8.27 o 
   2   9   9        9.86       14.75      0.47 o 
   3   9   9       20.31       20.73      0.59 o 
  -4  10   9        1.71        2.13      0.20 o 
  -3  10   9       55.91       47.63      1.09 o 
  -2  10   9      140.21      139.12      2.96 o 
  -1  10   9      746.40      721.71     13.34 o 
   0  10   9      305.40      297.02      6.01 o 
   1  10   9       47.42       49.18      1.20 o 
  -8   0  10       95.00       96.71      3.58 o 
  -6   0  10      134.32      121.82      3.18 o 
  -4   0  10        2.87        1.45      0.29 o 
  -2   0  10      347.67      335.19      7.29 o 
   0   0  10        5.89        9.97      0.44 o 
   2   0  10      265.02      298.97      5.84 o 
   4   0  10      177.10      196.12      4.97 o 
   6   0  10      588.98      566.79     14.54 o 
  -9   1  10       14.17       16.63      0.77 o 
  -8   1  10        0.08        0.67      0.21 o 
  -7   1  10      180.14      177.10      3.57 o 
  -6   1  10       13.05       13.21      0.38 o 
  -5   1  10      102.67      102.41      2.00 o 
  -4   1  10        2.62        3.67      0.18 o 
  -3   1  10       11.01       11.09      0.39 o 
  -2   1  10        4.69        2.69      0.17 o 
  -1   1  10      229.54      232.30      2.93 o 
   0   1  10      379.76      373.73      4.99 o 
   1   1  10       68.30       62.29      0.89 o 
   2   1  10     1849.32     1815.38     23.91 o 
   3   1  10      179.52      169.38      2.82 o 
   4   1  10        0.72        3.27      0.26 o 
   5   1  10      145.95      152.26      2.87 o 
   6   1  10       16.81       15.89      0.46 o 
  -9   2  10       19.95       22.72      1.03 o 
  -8   2  10        4.16        2.36      0.19 o 
  -7   2  10        2.73        1.85      0.23 o 
  -6   2  10      149.69      150.00      2.44 o 
  -5   2  10       26.67       27.53      0.75 o 
  -4   2  10       22.69       19.74      0.42 o 
  -3   2  10       69.50       66.28      0.87 o 
  -2   2  10      175.23      182.39      2.19 o 
  -1   2  10     1370.00     1314.79     15.08 o 
   0   2  10       55.31       52.86      0.72 o 
   1   2  10       11.31       10.77      0.31 o 
   2   2  10        2.20        2.94      0.27 o 
   3   2  10      248.81      269.27      4.70 o 
   4   2  10      230.93      259.91      4.04 o 
   5   2  10      135.18      161.62      2.68 o 
   6   2  10       10.67       13.15      0.42 o 
  -8   3  10       48.50       54.65      1.12 o 
  -7   3  10        2.13        2.04      0.21 o 
  -6   3  10       17.40       18.99      0.49 o 
  -5   3  10       11.54        9.44      0.38 o 
  -4   3  10      136.40      128.00      1.87 o 
  -3   3  10       18.69       17.82      0.38 o 
  -2   3  10      370.99      353.55      4.41 o 
  -1   3  10       95.17       88.49      1.18 o 
   0   3  10      672.16      657.22      7.57 o 
   1   3  10      523.26      490.91      5.97 o 
   2   3  10       13.85        9.58      0.33 o 
   3   3  10       15.41       10.73      0.39 o 
   4   3  10        1.23        2.65      0.23 o 
   5   3  10       96.64      104.88      2.08 o 
  -8   4  10      599.01      564.43     11.93 o 
  -7   4  10      107.75      100.89      1.98 o 
  -6   4  10      575.67      584.33      9.61 o 
  -5   4  10      184.13      198.46      3.36 o 
  -4   4  10      112.31      122.19      1.95 o 
  -3   4  10       88.77       85.68      1.36 o 
  -2   4  10       87.23       78.93      1.32 o 
  -1   4  10      127.31      111.86      1.65 o 
   0   4  10       79.87       72.81      1.37 o 
   1   4  10      742.04      718.64     10.13 o 
   2   4  10      211.35      206.59      3.43 o 
   3   4  10      127.12      133.31      2.26 o 
   4   4  10      242.91      267.09      5.15 o 
   5   4  10        0.03        0.15      0.18 o 
  -8   5  10        1.22        3.82      0.25 o 
  -7   5  10      257.22      249.11      4.74 o 
  -6   5  10      118.46      106.70      2.46 o 
  -5   5  10       79.13       85.74      1.53 o 
  -4   5  10      153.72      164.45      2.81 o 
  -3   5  10     1880.18     1923.86     31.66 o 
  -2   5  10      154.87      146.11      2.19 o 
  -1   5  10       77.13       84.35      1.48 o 
   0   5  10      397.29      370.74      6.07 o 
   1   5  10      165.79      191.27      3.38 o 
   2   5  10      439.69      397.76      7.02 o 
   3   5  10       71.46       75.19      1.25 o 
   4   5  10      257.12      254.06      4.45 o 
   5   5  10       82.49       89.80      2.14 o 
  -7   6  10        0.00        0.41      0.23 o 
  -6   6  10        1.00        3.28      0.36 o 
  -5   6  10        5.65        5.28      0.31 o 
  -4   6  10      225.10      233.01      4.16 o 
  -3   6  10       82.48       75.11      1.35 o 
  -2   6  10       86.70       94.69      1.97 o 
  -1   6  10        4.78        4.59      0.28 o 
   0   6  10      106.15      105.12      1.95 o 
   1   6  10      538.63      578.03      9.94 o 
   2   6  10       38.31       36.05      0.79 o 
   3   6  10      141.93      128.05      2.16 o 
   4   6  10       32.00       20.86      0.68 o 
  -7   7  10        9.97        6.02      0.31 o 
  -6   7  10       26.99       31.07      0.72 o 
  -5   7  10        4.34        4.44      0.27 o 
  -4   7  10       86.47       86.69      1.64 o 
  -3   7  10       41.88       36.58      0.90 o 
  -2   7  10      790.41      760.25     14.56 o 
  -1   7  10      126.70      141.59      2.82 o 
   0   7  10      111.21      120.35      2.35 o 
   1   7  10       26.76       33.66      0.81 o 
   2   7  10       16.48       11.98      0.45 o 
   3   7  10        4.02        2.41      0.25 o 
   4   7  10       29.48       29.60      1.11 o 
  -6   8  10        0.01        0.30      0.18 o 
  -5   8  10        8.00        5.95      0.28 o 
  -4   8  10       12.80       14.47      0.55 o 
  -3   8  10      236.16      257.37      5.02 o 
  -2   8  10       42.30       39.36      0.93 o 
  -1   8  10      104.06      107.44      2.63 o 
   0   8  10       97.20       95.55      1.89 o 
   1   8  10      117.97      129.87      2.69 o 
   2   8  10        4.36        3.45      0.27 o 
   3   8  10       29.70       27.53      0.67 o 
  -5   9  10        8.59        8.67      0.40 o 
  -4   9  10       62.38       62.85      1.44 o 
  -3   9  10       27.10       29.51      0.90 o 
  -2   9  10       10.26       17.67      0.64 o 
  -1   9  10        8.91       11.04      0.45 o 
   0   9  10       12.58       10.60      0.39 o 
   1   9  10       14.54       18.65      0.52 o 
   2   9  10        0.64        1.54      0.19 o 
  -3  10  10       76.25       69.29      1.69 o 
  -2  10  10        0.32        0.66      0.23 o 
  -1  10  10       27.50       23.58      0.67 o 
   0  10  10       44.60       35.62      1.26 o 
  -9   0  11       57.65       45.50      2.78 o 
  -7   0  11        8.65        6.90      0.41 o 
  -5   0  11     1137.12     1180.10     30.91 o 
  -3   0  11       54.39       48.23      1.26 o 
  -1   0  11      184.32      203.66      4.52 o 
   1   0  11      298.84      280.09      7.24 o 
   3   0  11        1.07        0.91      0.29 o 
   5   0  11        9.94        6.07      0.38 o 
  -8   1  11      137.29      133.48      3.38 o 
  -7   1  11       33.30       31.97      0.80 o 
  -6   1  11      214.08      218.11      4.99 o 
  -5   1  11       24.68       25.83      0.52 o 
  -4   1  11     1006.35     1014.24     18.77 o 
  -3   1  11      243.66      258.89      3.67 o 
  -2   1  11      399.90      417.52      6.07 o 
  -1   1  11       71.13       72.51      1.18 o 
   0   1  11       66.36       62.47      0.96 o 
   1   1  11       15.14       15.15      0.39 o 
   2   1  11     1586.09     1632.85     26.25 o 
   3   1  11      375.38      372.88      6.43 o 
   4   1  11       26.09       20.47      0.51 o 
   5   1  11       32.69       36.39      0.78 o 
  -8   2  11        0.01       -0.22      0.22 o 
  -7   2  11       27.78       27.68      0.64 o 
  -6   2  11       57.30       62.83      1.11 o 
  -5   2  11      114.39      111.47      1.81 o 
  -4   2  11       85.98       86.92      1.80 o 
  -3   2  11        0.12        0.41      0.14 o 
  -2   2  11       83.43       77.07      1.06 o 
  -1   2  11       72.40       72.98      0.95 o 
   0   2  11      584.01      563.81      7.35 o 
   1   2  11      549.94      544.13      7.93 o 
   2   2  11      213.40      220.19      3.63 o 
   3   2  11      118.97      118.24      1.90 o 
   4   2  11       96.54       86.53      1.49 o 
   5   2  11        4.89       10.20      0.69 o 
  -8   3  11       66.76       67.75      2.38 o 
  -7   3  11       17.79       16.80      0.51 o 
  -6   3  11      180.52      190.84      3.24 o 
  -5   3  11       12.70       13.30      0.49 o 
  -4   3  11      707.43      707.87     11.63 o 
  -3   3  11       24.66       30.47      0.59 o 
  -2   3  11      129.82      121.79      1.59 o 
  -1   3  11      563.89      535.07      6.35 o 
   0   3  11       24.75       23.94      0.43 o 
   1   3  11       50.46       53.49      0.87 o 
   2   3  11     1349.95     1328.15     21.47 o 
   3   3  11      116.30      126.39      2.16 o 
   4   3  11        1.68        1.05      0.23 o 
   5   3  11      232.87      227.37      4.69 o 
  -8   4  11       14.32       18.43      0.98 o 
  -7   4  11      161.35      157.13      3.25 o 
  -6   4  11      213.52      218.74      3.92 o 
  -5   4  11      304.32      332.43      5.54 o 
  -4   4  11      132.95      130.36      2.38 o 
  -3   4  11      308.10      303.28      5.07 o 
  -2   4  11       65.76       60.99      1.20 o 
  -1   4  11        3.82        5.60      0.25 o 
   0   4  11      332.97      329.63      5.14 o 
   1   4  11      329.85      332.52      5.08 o 
   2   4  11        2.69        3.17      0.24 o 
   3   4  11       47.96       49.83      1.10 o 
   4   4  11       28.21       43.64      0.82 o 
   5   4  11        9.87        9.29      0.57 o 
  -7   5  11       28.03       20.07      0.58 o 
  -6   5  11       62.41       66.15      1.37 o 
  -5   5  11       59.63       65.65      1.21 o 
  -4   5  11       77.36       86.43      1.55 o 
  -3   5  11      338.47      338.46      5.95 o 
  -2   5  11     1221.48     1205.39     21.47 o 
  -1   5  11        8.82       12.76      0.42 o 
   0   5  11        2.43        2.32      0.23 o 
   1   5  11       83.81       88.95      1.53 o 
   2   5  11      618.07      591.43      8.95 o 
   3   5  11       11.08        9.46      0.35 o 
   4   5  11       65.18       73.13      1.48 o 
  -7   6  11       28.00       23.21      0.67 o 
  -6   6  11      550.73      561.01     11.36 o 
  -5   6  11        5.30        5.00      0.29 o 
  -4   6  11       27.10       25.44      0.65 o 
  -3   6  11       37.15       41.54      0.97 o 
  -2   6  11      183.18      183.63      3.13 o 
  -1   6  11       36.17       30.75      0.73 o 
   0   6  11       55.91       58.79      1.27 o 
   1   6  11       97.05       98.70      1.94 o 
   2   6  11        7.52        6.78      0.34 o 
   3   6  11       15.44       12.43      0.46 o 
   4   6  11       43.29       46.55      1.74 o 
  -6   7  11       11.10       11.35      0.42 o 
  -5   7  11        9.41        8.75      0.36 o 
  -4   7  11       18.83       18.06      0.51 o 
  -3   7  11        1.48        4.95      0.34 o 
  -2   7  11      138.31      128.09      2.57 o 
  -1   7  11       99.76      114.76      2.50 o 
   0   7  11      480.21      530.41     10.94 o 
   1   7  11        0.02        0.15      0.27 o 
   2   7  11       42.23       39.06      0.93 o 
   3   7  11      208.71      206.80      4.79 o 
  -5   8  11       53.82       44.07      1.05 o 
  -4   8  11      175.69      179.30      3.87 o 
  -3   8  11        8.22        6.16      0.36 o 
  -2   8  11       34.35       34.26      0.85 o 
  -1   8  11        7.17        6.26      0.34 o 
   0   8  11       76.32       76.18      1.68 o 
   1   8  11      201.09      199.02      4.03 o 
   2   8  11        3.37        5.91      0.29 o 
  -4   9  11        0.08        0.26      0.21 o 
  -3   9  11      309.76      353.74      8.22 o 
  -2   9  11       91.91       81.74      2.00 o 
  -1   9  11        1.76        2.57      0.24 o 
   0   9  11       13.67        9.63      0.37 o 
   1   9  11        4.71        7.93      0.38 o 
  -8   0  12       41.62       35.58      1.44 o 
  -6   0  12      569.80      563.10     11.88 o 
  -4   0  12      172.88      190.87      7.52 o 
  -2   0  12       11.61       11.63      0.58 o 
   0   0  12     4001.77     3972.79    112.33 o 
   2   0  12       75.16       78.41      1.95 o 
   4   0  12       26.59       39.81      1.22 o 
  -8   1  12        8.03        6.87      0.48 o 
  -7   1  12       26.06       25.40      0.67 o 
  -6   1  12       16.01       15.04      0.45 o 
  -5   1  12       41.73       33.63      0.73 o 
  -4   1  12      610.96      647.83     10.64 o 
  -3   1  12      162.19      158.40      2.61 o 
  -2   1  12       98.44       93.19      1.74 o 
  -1   1  12      101.83      107.92      1.83 o 
   0   1  12      139.92      148.68      2.56 o 
   1   1  12        0.03        0.50      0.21 o 
   2   1  12      904.07      939.44     15.98 o 
   3   1  12       13.91       14.81      0.44 o 
   4   1  12        0.92        0.06      0.22 o 
  -8   2  12       31.39       28.54      1.07 o 
  -7   2  12       76.91       77.38      1.94 o 
  -6   2  12       13.21       11.39      0.38 o 
  -5   2  12       20.75       17.50      0.49 o 
  -4   2  12      188.56      183.29      3.10 o 
  -3   2  12      209.27      207.46      2.85 o 
  -2   2  12        8.28        9.85      0.29 o 
  -1   2  12       37.21       39.49      0.77 o 
   0   2  12      216.62      188.52      3.77 o 
   1   2  12      430.87      426.49      6.54 o 
   2   2  12      506.21      525.10      8.02 o 
   3   2  12       29.63       31.81      0.67 o 
   4   2  12       17.83       24.25      0.54 o 
  -8   3  12      131.84      107.96      2.91 o 
  -7   3  12        5.95        4.75      0.27 o 
  -6   3  12       23.08       20.12      0.52 o 
  -5   3  12       30.50       31.52      0.72 o 
  -4   3  12       53.73       62.39      1.32 o 
  -3   3  12      418.23      396.08      6.53 o 
  -2   3  12        0.00        0.69      0.17 o 
  -1   3  12       16.29       14.58      0.39 o 
   0   3  12       93.45      104.00      1.53 o 
   1   3  12      879.69      865.75     14.01 o 
   2   3  12       14.51       13.58      0.40 o 
   3   3  12        0.69        0.12      0.22 o 
   4   3  12        0.00        1.05      0.18 o 
  -7   4  12      138.36      130.70      4.10 o 
  -6   4  12       11.34       14.00      0.46 o 
  -5   4  12      308.94      337.55      6.00 o 
  -4   4  12       14.11       15.08      0.58 o 
  -3   4  12        0.29        0.35      0.23 o 
  -2   4  12       11.41        7.72      0.38 o 
  -1   4  12        0.19        1.05      0.20 o 
   0   4  12       14.95       18.64      0.47 o 
   1   4  12        6.42        3.01      0.23 o 
   2   4  12       39.22       40.55      0.80 o 
   3   4  12       10.39       11.35      0.37 o 
   4   4  12        0.65        0.27      0.16 o 
  -7   5  12      218.10      203.12      7.89 o 
  -6   5  12      112.39      114.02      2.23 o 
  -5   5  12      184.70      191.15      3.42 o 
  -4   5  12      421.56      458.30      7.59 o 
  -3   5  12     2179.19     2273.13     37.54 o 
  -2   5  12      203.77      201.45      3.58 o 
  -1   5  12        8.85        9.88      0.37 o 
   0   5  12      125.29      114.62      1.86 o 
   1   5  12       64.06       71.47      1.26 o 
   2   5  12       54.14       31.73      0.82 o 
   3   5  12       82.07       80.13      1.60 o 
  -6   6  12       15.26       16.01      0.51 o 
  -5   6  12      450.28      456.02      7.99 o 
  -4   6  12       82.96       86.88      1.63 o 
  -3   6  12        8.12        5.57      0.36 o 
  -2   6  12       22.20       27.76      0.68 o 
  -1   6  12        1.71        3.53      0.23 o 
   0   6  12      160.13      134.15      2.64 o 
   1   6  12       48.26       41.35      0.93 o 
   2   6  12      206.40      229.02      6.63 o 
   3   6  12        9.39        6.02      0.37 o 
  -6   7  12       23.81       18.05      0.49 o 
  -5   7  12       19.59       19.10      0.47 o 
  -4   7  12        6.68        8.07      0.34 o 
  -3   7  12       85.24       83.65      1.90 o 
  -2   7  12        0.36        1.26      0.25 o 
  -1   7  12       44.54       41.50      1.02 o 
   0   7  12       22.33       19.47      0.59 o 
   1   7  12      307.98      333.62      7.59 o 
   2   7  12        4.42        1.25      0.24 o 
  -4   8  12        1.56        1.39      0.27 o 
  -3   8  12      666.47      721.35     16.65 o 
  -2   8  12       16.02       17.63      0.61 o 
  -1   8  12       32.43       35.90      0.88 o 
   0   8  12      237.95      232.29      5.30 o 
   1   8  12       16.10       15.33      0.72 o 
  -2   9  12        3.04        5.72      0.74 o 
  -7   0  13        0.87       -0.08      0.38 o 
  -5   0  13      326.57      361.75      7.67 o 
  -3   0  13      252.37      281.69      7.52 o 
  -1   0  13      920.55      957.04     22.24 o 
   1   0  13       10.42        7.82      0.42 o 
   3   0  13        8.42        6.85      0.43 o 
  -8   1  13       56.47       57.28      1.72 o 
  -7   1  13        4.52        2.86      0.28 o 
  -6   1  13      103.17      108.59      2.06 o 
  -5   1  13        7.55        6.38      0.29 o 
  -4   1  13      129.97      136.96      2.77 o 
  -3   1  13        9.79        8.18      0.33 o 
  -2   1  13       55.93       56.65      1.14 o 
  -1   1  13       21.22       24.70      0.63 o 
   0   1  13      119.22      118.24      2.58 o 
   1   1  13      137.18      147.76      2.66 o 
   2   1  13        9.65       12.52      0.40 o 
   3   1  13       89.15      110.26      2.09 o 
   4   1  13      300.45      296.90      7.66 o 
  -7   2  13       26.37       27.20      0.80 o 
  -6   2  13        0.81        1.30      0.26 o 
  -5   2  13        1.29        1.10      0.30 o 
  -4   2  13      143.87      146.60      2.76 o 
  -3   2  13      253.43      256.78      4.56 o 
  -2   2  13       32.41       31.98      0.74 o 
  -1   2  13      640.39      662.67     11.53 o 
   0   2  13        5.58        5.88      0.27 o 
   1   2  13       26.76       24.12      0.60 o 
   2   2  13      207.02      206.62      3.39 o 
   3   2  13       11.80       10.64      0.35 o 
  -7   3  13       19.95       19.34      1.37 o 
  -6   3  13      195.47      193.47      3.72 o 
  -5   3  13       49.85       51.98      1.39 o 
  -4   3  13      593.77      605.20     10.93 o 
  -3   3  13       11.88       12.48      0.43 o 
  -2   3  13      309.44      309.93      4.79 o 
  -1   3  13        0.06       -0.20      0.21 o 
   0   3  13      480.62      460.42      7.11 o 
   1   3  13      203.73      223.07      3.67 o 
   2   3  13        0.13        0.54      0.21 o 
   3   3  13       29.49       28.00      0.65 o 
  -7   4  13        1.72        0.11      0.29 o 
  -6   4  13      375.47      371.92      8.24 o 
  -5   4  13      230.27      233.10      4.15 o 
  -4   4  13       92.41       95.37      2.59 o 
  -3   4  13        0.40        0.07      0.20 o 
  -2   4  13        2.01        3.79      0.43 o 
  -1   4  13       19.28       15.66      0.49 o 
   0   4  13      235.30      219.65      4.24 o 
   1   4  13      122.60      112.80      2.24 o 
   2   4  13      143.70      160.04      3.11 o 
   3   4  13       48.50       52.42      1.34 o 
  -6   5  13      254.26      251.31      5.48 o 
  -5   5  13        9.31       10.44      0.42 o 
  -4   5  13       60.94       63.35      1.15 o 
  -3   5  13       50.05       55.34      1.04 o 
  -2   5  13        4.19        3.32      0.23 o 
  -1   5  13      216.18      211.61      3.52 o 
   0   5  13       19.32       20.37      0.46 o 
   1   5  13        0.09        0.60      0.22 o 
   2   5  13        8.70        7.19      0.32 o 
  -6   6  13       71.48       65.52      1.80 o 
  -5   6  13       13.69       15.57      0.47 o 
  -4   6  13       24.77       19.83      0.51 o 
  -3   6  13       14.57       15.64      0.45 o 
  -2   6  13      238.37      247.27      4.37 o 
  -1   6  13       33.15       29.73      0.70 o 
   0   6  13        1.51        0.84      0.27 o 
   1   6  13        3.14        3.15      0.29 o 
   2   6  13        2.21        1.21      0.26 o 
  -5   7  13        0.25        0.08      0.24 o 
  -4   7  13      161.54      154.08      3.33 o 
  -3   7  13       37.75       35.28      0.89 o 
  -2   7  13       17.02       16.63      0.59 o 
  -1   7  13      112.10      105.52      2.37 o 
   0   7  13        0.37        0.36      0.23 o 
  -3   8  13      132.35      117.48      2.79 o 
  -2   8  13      243.72      234.88      5.47 o 
  -1   8  13       95.77      100.16      4.85 o 
  -6   0  14      768.96      746.38     15.73 o 
  -4   0  14       35.67       43.76      1.87 o 
  -2   0  14      344.54      373.53      8.78 o 
   0   0  14     3051.92     3250.67    101.17 o 
   2   0  14       36.91       35.59      1.51 o 
  -7   1  14      115.04      109.03      4.46 o 
  -6   1  14        9.65        4.88      0.28 o 
  -5   1  14       42.27       41.79      0.83 o 
  -4   1  14       63.74       68.73      1.62 o 
  -3   1  14      520.10      562.58      9.81 o 
  -2   1  14       14.48       13.53      0.53 o 
  -1   1  14      320.63      340.47      6.00 o 
   0   1  14      350.06      357.35      7.22 o 
   1   1  14       17.50       18.84      0.68 o 
   2   1  14       12.86       12.50      0.41 o 
   3   1  14        0.04        0.41      0.20 o 
  -7   2  14      127.99      129.82      3.17 o 
  -6   2  14      172.77      177.82      3.53 o 
  -5   2  14       31.70       37.72      0.98 o 
  -4   2  14      218.70      227.74      6.69 o 
  -3   2  14        0.19       -0.06      0.21 o 
  -2   2  14        1.52        1.72      0.23 o 
  -1   2  14       28.68       28.70      0.68 o 
   0   2  14       73.19       66.22      1.36 o 
   1   2  14        0.28        0.15      0.21 o 
   2   2  14       23.22       19.22      0.65 o 
   3   2  14        0.00       -0.02      0.22 o 
  -6   3  14       40.85       43.87      0.96 o 
  -5   3  14       61.26       70.38      1.50 o 
  -4   3  14        7.47        4.90      0.46 o 
  -3   3  14      505.01      517.96     10.97 o 
  -2   3  14       81.73       88.14      2.00 o 
  -1   3  14      909.87      938.34     17.97 o 
   0   3  14        3.88        4.99      0.31 o 
   1   3  14      108.52       98.83      2.15 o 
   2   3  14       19.76       17.34      0.51 o 
  -6   4  14       49.18       51.38      1.32 o 
  -5   4  14       44.03       47.47      1.05 o 
  -4   4  14       16.04       14.56      0.63 o 
  -3   4  14       65.68       64.27      1.60 o 
  -2   4  14      175.07      192.18      3.78 o 
  -1   4  14        3.25        4.32      0.28 o 
   0   4  14      183.35      189.00      3.99 o 
   1   4  14       14.98       16.68      0.53 o 
   2   4  14       72.60       64.93      2.53 o 
  -5   5  14       99.71       98.05      3.32 o 
  -4   5  14        4.37        3.48      0.22 o 
  -3   5  14        1.00        2.45      0.21 o 
  -2   5  14       28.61       30.57      0.59 o 
  -1   5  14       10.20        9.42      0.39 o 
   0   5  14      106.48      100.14      1.97 o 
   1   5  14       31.97       34.11      1.58 o 
  -5   6  14      255.67      229.59     10.41 o 
  -4   6  14       58.64       55.60      1.31 o 
  -3   6  14       31.52       32.82      0.70 o 
  -2   6  14       25.92       23.21      0.68 o 
  -1   6  14       86.66       84.12      2.99 o 
   0   6  14       93.44       77.39      2.76 o 
  -3   7  14        0.51        0.10      0.32 o 
  -2   7  14        3.84        2.64      0.38 o 
  -5   0  15       32.59       29.26      0.87 o 
  -3   0  15       14.30       15.24      0.68 o 
  -1   0  15      286.32      278.48     10.12 o 
   1   0  15        2.02        1.02      0.35 o 
  -6   1  15        4.28        2.58      0.19 o 
  -5   1  15       84.65       84.87      1.75 o 
  -4   1  15       15.43       12.52      0.80 o 
  -3   1  15     1108.14     1153.58     18.94 o 
  -2   1  15       51.62       48.28      0.92 o 
  -1   1  15       53.97       53.68      1.27 o 
   0   1  15        1.22        1.01      0.26 o 
   1   1  15        2.23        1.28      0.24 o 
  -6   2  15      531.74      498.30     11.53 o 
  -5   2  15        0.53        0.46      0.24 o 
  -4   2  15      275.27      285.03      5.62 o 
  -3   2  15       56.94       59.03      1.40 o 
  -2   2  15       55.87       54.48      1.55 o 
  -1   2  15      790.64      765.40     17.57 o 
   0   2  15        0.02       -0.08      0.18 o 
   1   2  15        9.35        8.76      0.50 o 
  -6   3  15      368.84      323.98      8.53 o 
  -5   3  15       66.59       73.77      1.43 o 
  -4   3  15      145.84      134.83      2.94 o 
  -3   3  15        1.58        1.94      0.29 o 
  -2   3  15       35.20       42.92      1.06 o 
  -1   3  15      577.02      598.95     12.55 o 
   0   3  15      354.68      338.40      7.86 o 
   1   3  15      107.36      121.29      3.26 o 
  -5   4  15      127.50      120.17      2.42 o 
  -4   4  15       77.54       70.63      1.47 o 
  -3   4  15        2.98        1.98      0.31 o 
  -2   4  15       53.72       50.39      1.10 o 
  -1   4  15       24.55       17.01      0.59 o 
   0   4  15       40.99       43.79      1.12 o 
  -4   5  15        4.11        2.59      0.26 o 
  -3   5  15        4.23        5.85      0.45 o 
  -2   5  15      223.67      213.92      7.66 o 
  -1   5  15        0.03        0.56      0.21 o 
  -4   0  16      459.59      430.27     11.12 o 
  -2   0  16      105.82       92.01      2.54 o 
  -5   1  16       40.64       39.07      1.03 o 
  -4   1  16       54.64       54.14      1.27 o 
  -3   1  16       91.25       92.81      2.47 o 
  -2   1  16        3.30        3.21      0.21 o 
  -1   1  16       25.24       23.32      0.83 o 
   0   1  16        0.13        0.68      0.29 o 
  -4   2  16       14.58       12.55      0.50 o 
  -3   2  16      605.05      592.62     21.35 o 
  -2   2  16       12.34        8.11      0.39 o 
  -1   2  16       70.07       62.45      1.75 o 
   0   2  16        6.76        7.09      0.41 o 
  -4   3  16      187.41      182.15      3.57 o 
  -3   3  16        7.91        8.75      0.34 o 
  -2   3  16       18.52       14.69      0.50 o 
  -1   3  16       15.64       17.08      0.61 o 
                                                 
